# Supplementary material for: (2-Hy­droxy­eth­yl)triphenyl­phospho­nium chloride
Source: Acta Crystallogr Sect E Struct Rep Online. 2011 Feb 16;67(Pt 3):o641. doi: 10.1107/S160053681100482X (PMC3051953; doi:10.1107/S160053681100482X)
Supplement: Supplementary file 1 [file e-67-0o641-sup1.cif]

##############################################################################
###                                                                        ###
###        Electronic paper (Acta Crystallographica Section E)             ###
###                                                                        ###
##############################################################################
#                                                                            #
# This CIF contains the data in a paper accepted for publication in Acta     #
# Crystallographica Section E. It conforms to the requirements of Notes      #
# for Authors for Section E, and has been peer reviewed under the auspices   #
# of the IUCr Commission on Journals.                                        #
#                                                                            #
# Full details of the Crystallographic Information File format               #
# are given in the paper "The Crystallographic Information File (CIF):       #
# a New Standard Archive File for Crystallography" by S. R. Hall, F. H.      #
# Allen and I. D. Brown [Acta Cryst. (1991), A47, 655-685].                  #
#                                                                            #
# The current version of the core CIF dictionary is obtainable from          #
# ftp://ftp.iucr.org/pub/cif_core.dic. The current version number is 2.4.    #
#                                                                            #
# Software is freely available for graphical display of the structure(s) in  #
# this CIF.  For information consult the CIF home page http://www.iucr.org/  #
# cif/home.html                                                              #
#                                                                            #
# This file may be used for bona fide research purposes within the           #
# scientific community so long as proper attribution is given to the journal # 
# article from which it was obtained.                                        #
#                                                                            #
##############################################################################
                                             
data_I
_audit_creation_method     SHELXL-97
_chemical_name_systematic
;
(2-Hydroxyethyl)triphenylphosphonium chloride
;
_chemical_name_common     'C20 H20 Cl O P'
_chemical_formula_moiety     'C20 H20 O P +, Cl -'
_chemical_formula_sum     'C20 H20 Cl O P'
_chemical_formula_iupac     'C20 H20 O P +, Cl -'
_chemical_formula_weight     342.78
_chemical_melting_point     ?
_symmetry_cell_setting     monoclinic
_symmetry_space_group_name_H-M     'C 2/c'
_symmetry_space_group_name_Hall     '-C 2yc'
loop_
    _symmetry_equiv_pos_as_xyz
    'x, y, z'
    '-x, y, -z+1/2'
    'x+1/2, y+1/2, z'
    '-x+1/2, y+1/2, -z+1/2'
    '-x, -y, -z'
    'x, -y, z-1/2'
    '-x+1/2, -y+1/2, -z'
    'x+1/2, -y+1/2, z-1/2'
_cell_length_a     14.1988(4)
_cell_length_b     12.5743(3)
_cell_length_c     19.7098(6)
_cell_angle_alpha     90.00
_cell_angle_beta     92.510(2)
_cell_angle_gamma     90.00
_cell_volume     3515.61(17)
_cell_formula_units_Z     8
_cell_measurement_reflns_used     36925
_cell_measurement_theta_min     2.07
_cell_measurement_theta_max     27.28
_cell_measurement_temperature     296(2)
_exptl_crystal_description     'prism'
_exptl_crystal_colour     'colorless'
_exptl_crystal_size_max     0.760
_exptl_crystal_size_mid     0.707
_exptl_crystal_size_min     0.60
_exptl_crystal_density_diffrn     1.295
_exptl_crystal_density_meas     ?
_exptl_crystal_density_method     'not measured'
_exptl_crystal_F_000     1440
_exptl_absorpt_coefficient_mu     0.310
_exptl_absorpt_correction_type     integration
_exptl_absorpt_process_details     '(X-RED32; Stoe & Cie, 2002)'
_exptl_absorpt_correction_T_min     0.5989
_exptl_absorpt_correction_T_max     0.9046
_exptl_special_details
;
360 frames, detector distance = 120 mm
;
_diffrn_ambient_temperature     296(2)
_diffrn_radiation_type     MoK\a
_diffrn_radiation_wavelength     0.71073
_diffrn_radiation_source     'fine-focus sealed tube'
_diffrn_radiation_monochromator     graphite
_diffrn_measurement_device_type     'Stoe IPDS 2'
_diffrn_measurement_method     'rotation method'
_diffrn_detector_area_resol_mean     6.67
_diffrn_reflns_number     26668
_diffrn_reflns_av_R_equivalents     0.0456
_diffrn_reflns_av_sigmaI/netI     0.0207
_diffrn_reflns_theta_min     2.07
_diffrn_reflns_theta_max     26.77
_diffrn_reflns_theta_full     26.77
_diffrn_measured_fraction_theta_max     0.997
_diffrn_measured_fraction_theta_full     0.997
_diffrn_reflns_limit_h_min     -17
_diffrn_reflns_limit_h_max     17
_diffrn_reflns_limit_k_min     -15
_diffrn_reflns_limit_k_max     15
_diffrn_reflns_limit_l_min     -24
_diffrn_reflns_limit_l_max     24
_diffrn_standards_number     ?
_diffrn_standards_interval_count     ?
_diffrn_standards_interval_time     ?
_diffrn_standards_decay_%     ?
_refine_special_details
;
Refinement of <i>F</i>^2^ against ALL reflections. The weighted <i>R</i>-factor
<i>wR</i> and goodness of fit <i>S</i> are based on <i>F</i>^2^, conventional
<i>R</i>-factors <i>R</i> are based on <i>F</i>, with <i>F</i> set to zero for
negative <i>F</i>^2^. The threshold expression of <i>F</i>^2^ >
\s(<i>F</i>^2^) is used only for calculating <i>R</i>-factors(gt) <i>etc</i>.
and is not relevant to the choice of reflections for refinement.
<i>R</i>-factors based on <i>F</i>^2^ are statistically about twice as large
as those based on <i>F</i>, and <i>R</i>- factors based on ALL data will be
even larger.
;
_reflns_number_total     3725
_reflns_number_gt     3317
_reflns_threshold_expression     I>2\s(I)
_refine_ls_structure_factor_coef     Fsqd
_refine_ls_matrix_type     full
_refine_ls_R_factor_all     0.0414
_refine_ls_R_factor_gt     0.0358
_refine_ls_wR_factor_gt     0.0974
_refine_ls_wR_factor_ref     0.1007
_refine_ls_goodness_of_fit_ref     1.065
_refine_ls_restrained_S_all     1.088
_refine_ls_number_reflns     3725
_refine_ls_number_parameters     230
_refine_ls_number_restraints     35
_refine_ls_hydrogen_treatment     constr
_refine_ls_weighting_scheme     calc
_refine_ls_weighting_details
         'calc w=1/[\s^2^(Fo^2^)+(0.0495P)^2^+1.6584P] where P=(Fo^2^+2Fc^2^)/3'
_atom_sites_solution_hydrogens     geom
_atom_sites_solution_primary     direct
_atom_sites_solution_secondary     difmap
_refine_ls_shift/su_max     0.001
_refine_ls_shift/su_mean     0.000
_refine_diff_density_max     0.419
_refine_diff_density_min     -0.235
_refine_ls_extinction_method     'SHELXL97 (Sheldrick, 2008)'
_refine_ls_extinction_coef     0.0106(6)
_refine_ls_extinction_expression
                                  'Fc^*^=kFc[1+0.001xFc^2^\l^3^/sin(2\q)]^-1/4^'
loop_
    _atom_type_symbol
    _atom_type_description
    _atom_type_scat_dispersion_real
    _atom_type_scat_dispersion_imag
    _atom_type_scat_source
    'C' 'C' 0.0033 0.0016
                         'International Tables Vol C Tables 4.2.6.8 and 6.1.1.4'
    'H' 'H' 0.0000 0.0000
                         'International Tables Vol C Tables 4.2.6.8 and 6.1.1.4'
    'Cl' 'Cl' 0.1484 0.1585
                         'International Tables Vol C Tables 4.2.6.8 and 6.1.1.4'
    'O' 'O' 0.0106 0.0060
                         'International Tables Vol C Tables 4.2.6.8 and 6.1.1.4'
    'P' 'P' 0.1023 0.0942
                         'International Tables Vol C Tables 4.2.6.8 and 6.1.1.4'
_computing_data_collection     'X-AREA (Stoe & Cie, 2002)'
_computing_cell_refinement     'X-AREA (Stoe & Cie, 2002)'
_computing_data_reduction     'X-RED32 (Stoe & Cie, 2002)'
_computing_structure_solution     'SHELXS97 (Sheldrick, 2008)'
_computing_structure_refinement     'SHELXL97 (Sheldrick, 2008)'
_computing_molecular_graphics     'ORTEP-3 for Windows (Farrugia, 1997)'
_computing_publication_material     'WinGX (Farrugia, 1999)'
loop_
    _atom_site_type_symbol
    _atom_site_label
    _atom_site_fract_x
    _atom_site_fract_y
    _atom_site_fract_z
    _atom_site_U_iso_or_equiv
    _atom_site_adp_type
    _atom_site_calc_flag
    _atom_site_refinement_flags
    _atom_site_occupancy
    _atom_site_disorder_assembly
    _atom_site_disorder_group
    Cl Cl1 0.25807(3) 0.74387(4) 0.18184(2) 0.06015(16) Uani d . 1 . .
    P P1 0.22348(3) 0.60936(3) 0.37482(2) 0.04301(14) Uani d . 1 A .
    C C1 0.34518(11) 0.64165(12) 0.39231(8) 0.0449(3) Uani d . 1 . .
    C C2 0.39771(12) 0.68183(14) 0.33985(9) 0.0545(4) Uani d . 1 . .
    H H2 0.3690 0.6949 0.2973 0.065 Uiso calc R 1 . .
    C C3 0.49228(13) 0.70205(16) 0.35142(11) 0.0633(5) Uani d . 1 . .
    H H3 0.5273 0.7292 0.3166 0.076 Uiso calc R 1 . .
    C C4 0.53530(13) 0.68242(17) 0.41386(11) 0.0655(5) Uani d . 1 . .
    H H4 0.5994 0.6958 0.4210 0.079 Uiso calc R 1 . .
    C C5 0.48442(14) 0.64332(17) 0.46574(10) 0.0652(5) Uani d . 1 . .
    H H5 0.5140 0.6305 0.5080 0.078 Uiso calc R 1 . .
    C C6 0.38882(12) 0.62269(15) 0.45550(9) 0.0543(4) Uani d . 1 . .
    H H6 0.3542 0.5963 0.4908 0.065 Uiso calc R 1 . .
    C C7 0.18175(11) 0.54012(13) 0.44737(8) 0.0457(3) Uani d . 1 . .
    C C8 0.21070(14) 0.43627(15) 0.46028(9) 0.0606(5) Uani d . 1 . .
    H H8 0.2449 0.3994 0.4287 0.073 Uiso calc R 1 . .
    C C9 0.18823(16) 0.38821(15) 0.52053(10) 0.0665(5) Uani d . 1 . .
    H H9 0.2087 0.3193 0.5298 0.080 Uiso calc R 1 . .
    C C10 0.13605(13) 0.44101(16) 0.56677(9) 0.0608(5) Uani d . 1 . .
    H H10 0.1221 0.4082 0.6074 0.073 Uiso calc R 1 . .
    C C11 0.10449(13) 0.54206(17) 0.55326(9) 0.0617(5) Uani d . 1 . .
    H H11 0.0675 0.5769 0.5841 0.074 Uiso calc R 1 . .
    C C12 0.12762(12) 0.59252(14) 0.49368(9) 0.0527(4) Uani d . 1 . .
    H H12 0.1068 0.6615 0.4848 0.063 Uiso calc R 1 . .
    C C13 0.15396(11) 0.72717(13) 0.36117(8) 0.0450(3) Uani d . 1 . .
    C C14 0.05633(12) 0.71654(16) 0.34952(10) 0.0581(4) Uani d . 1 . .
    H H14 0.0288 0.6494 0.3490 0.070 Uiso calc R 1 . .
    C C15 0.00133(13) 0.80521(18) 0.33882(10) 0.0667(5) Uani d . 1 . .
    H H15 -0.0634 0.7980 0.3308 0.080 Uiso calc R 1 . .
    C C16 0.04150(15) 0.90428(17) 0.33992(10) 0.0677(5) Uani d . 1 . .
    H H16 0.0037 0.9640 0.3329 0.081 Uiso calc R 1 . .
    C C17 0.13779(15) 0.91629(15) 0.35143(10) 0.0629(5) Uani d . 1 . .
    H H17 0.1646 0.9838 0.3522 0.076 Uiso calc R 1 . .
    C C18 0.19394(12) 0.82728(13) 0.36184(9) 0.0510(4) Uani d . 1 . .
    H H18 0.2587 0.8349 0.3693 0.061 Uiso calc R 1 . .
    C C19 0.22152(13) 0.52738(14) 0.29984(8) 0.0548(4) Uani d D 1 . .
    H H19A 0.2554 0.5656 0.2658 0.066 Uiso calc PR 0.554(4) A 1
    H H19B 0.2580 0.4641 0.3111 0.066 Uiso calc PR 0.554(4) A 1
    H H19C 0.2453 0.5679 0.2624 0.066 Uiso calc PR 0.446(4) A 2
    H H19D 0.2628 0.4668 0.3078 0.066 Uiso calc PR 0.446(4) A 2
    O O1A 0.0805(2) 0.4345(3) 0.31380(16) 0.0879(10) Uani d PDU 0.554(4) A 1
    H H1A 0.1117 0.3827 0.3265 0.132 Uiso calc PR 0.554(4) A 1
    C C20A 0.1293(4) 0.4906(5) 0.2660(4) 0.0667(14) Uani d PDU 0.554(4) A 1
    H H20A 0.0926 0.5514 0.2500 0.080 Uiso calc PR 0.554(4) A 1
    H H20B 0.1414 0.4454 0.2275 0.080 Uiso calc PR 0.554(4) A 1
    O O1B 0.1262(3) 0.4096(3) 0.23172(16) 0.0766(11) Uani d PDU 0.446(4) A 2
    H H1B 0.1513 0.3564 0.2483 0.115 Uiso calc PR 0.446(4) A 2
    C C20B 0.1230(4) 0.4883(6) 0.2807(6) 0.0672(17) Uani d PDU 0.446(4) A 2
    H H20C 0.0940 0.4603 0.3206 0.081 Uiso calc PR 0.446(4) A 2
    H H20D 0.0848 0.5471 0.2634 0.081 Uiso calc PR 0.446(4) A 2
loop_
    _atom_site_aniso_label
    _atom_site_aniso_U_11
    _atom_site_aniso_U_22
    _atom_site_aniso_U_33
    _atom_site_aniso_U_12
    _atom_site_aniso_U_13
    _atom_site_aniso_U_23
    Cl1 0.0621(3) 0.0621(3) 0.0561(3) 0.0009(2) 0.0013(2) 0.00363(19)
    P1 0.0439(2) 0.0434(2) 0.0418(2) -0.00118(16) 0.00250(15) 0.00225(15)
    C1 0.0427(8) 0.0448(8) 0.0472(8) 0.0022(6) 0.0027(6) -0.0008(6)
    C2 0.0510(9) 0.0598(10) 0.0529(9) -0.0018(8) 0.0037(7) 0.0069(7)
    C3 0.0509(10) 0.0718(12) 0.0680(11) -0.0066(9) 0.0106(8) 0.0017(9)
    C4 0.0458(9) 0.0720(12) 0.0784(13) -0.0019(8) 0.0006(9) -0.0108(10)
    C5 0.0562(10) 0.0778(13) 0.0604(11) 0.0042(9) -0.0114(8) -0.0055(9)
    C6 0.0543(9) 0.0613(10) 0.0471(8) 0.0014(8) 0.0019(7) -0.0021(7)
    C7 0.0487(8) 0.0458(8) 0.0426(7) -0.0049(6) 0.0026(6) 0.0010(6)
    C8 0.0772(12) 0.0519(10) 0.0536(9) 0.0067(9) 0.0128(9) 0.0036(8)
    C9 0.0862(14) 0.0535(10) 0.0602(11) 0.0025(9) 0.0076(10) 0.0128(8)
    C10 0.0636(11) 0.0698(12) 0.0495(9) -0.0113(9) 0.0074(8) 0.0110(8)
    C11 0.0621(10) 0.0727(12) 0.0513(9) -0.0048(9) 0.0144(8) -0.0046(8)
    C12 0.0568(9) 0.0496(9) 0.0522(9) -0.0016(7) 0.0067(7) -0.0014(7)
    C13 0.0438(8) 0.0482(8) 0.0432(7) 0.0017(6) 0.0033(6) 0.0035(6)
    C14 0.0468(9) 0.0621(10) 0.0654(11) -0.0026(8) 0.0017(8) 0.0010(8)
    C15 0.0475(10) 0.0838(14) 0.0683(12) 0.0128(9) -0.0026(8) -0.0017(10)
    C16 0.0713(12) 0.0689(12) 0.0626(11) 0.0249(10) 0.0007(9) 0.0045(9)
    C17 0.0767(13) 0.0480(9) 0.0644(11) 0.0044(9) 0.0073(9) 0.0040(8)
    C18 0.0495(9) 0.0510(9) 0.0528(9) -0.0004(7) 0.0043(7) 0.0021(7)
    C19 0.0666(10) 0.0499(9) 0.0476(8) -0.0022(8) 0.0013(7) -0.0016(7)
    O1A 0.0844(19) 0.087(2) 0.091(2) -0.0292(16) -0.0075(15) 0.0052(17)
    C20A 0.080(2) 0.0603(19) 0.058(3) -0.0002(17) -0.0162(18) -0.0101(17)
    O1B 0.086(2) 0.075(2) 0.067(2) -0.0013(17) -0.0132(16) -0.0231(16)
    C20B 0.073(2) 0.064(2) 0.063(4) 0.003(2) -0.018(2) -0.014(2)
_geom_special_details
;
All e.s.d.'s (except the e.s.d. in the dihedral angle between two l.s. planes)
are estimated using the full covariance matrix. The cell e.s.d.'s are taken
into account individually in the estimation of e.s.d.'s in distances, angles
and torsion angles; correlations between e.s.d.'s in cell parameters are only
used when they are defined by crystal symmetry. An approximate (isotropic)
treatment of cell e.s.d.'s is used for estimating e.s.d.'s involving l.s.
planes.
;
loop_
    _geom_bond_atom_site_label_1
    _geom_bond_atom_site_label_2
    _geom_bond_site_symmetry_2
    _geom_bond_distance
    _geom_bond_publ_flag
    P1 C1 . 1.7938(16) ?
    P1 C13 . 1.7939(16) ?
    P1 C7 . 1.7968(15) ?
    P1 C19 . 1.8009(17) ?
    C1 C6 . 1.387(2) ?
    C1 C2 . 1.396(2) ?
    C2 C3 . 1.376(2) ?
    C2 H2 . 0.9300 ?
    C3 C4 . 1.372(3) ?
    C3 H3 . 0.9300 ?
    C4 C5 . 1.369(3) ?
    C4 H4 . 0.9300 ?
    C5 C6 . 1.388(3) ?
    C5 H5 . 0.9300 ?
    C6 H6 . 0.9300 ?
    C7 C12 . 1.385(2) ?
    C7 C8 . 1.389(2) ?
    C8 C9 . 1.382(2) ?
    C8 H8 . 0.9300 ?
    C9 C10 . 1.371(3) ?
    C9 H9 . 0.9300 ?
    C10 C11 . 1.370(3) ?
    C10 H10 . 0.9300 ?
    C11 C12 . 1.387(2) ?
    C11 H11 . 0.9300 ?
    C12 H12 . 0.9300 ?
    C13 C18 . 1.381(2) ?
    C13 C14 . 1.401(2) ?
    C14 C15 . 1.372(3) ?
    C14 H14 . 0.9300 ?
    C15 C16 . 1.370(3) ?
    C15 H15 . 0.9300 ?
    C16 C17 . 1.384(3) ?
    C16 H16 . 0.9300 ?
    C17 C18 . 1.384(2) ?
    C17 H17 . 0.9300 ?
    C18 H18 . 0.9300 ?
    C19 C20A . 1.515(4) ?
    C19 C20B . 1.516(4) ?
    C19 H19A . 0.9700 ?
    C19 H19B . 0.9700 ?
    C19 H19C . 0.9700 ?
    C19 H19D . 0.9700 ?
    O1A C20A . 1.386(8) ?
    O1A H1A . 0.8200 ?
    C20A H20A . 0.9700 ?
    C20A H20B . 0.9700 ?
    O1B C20B . 1.383(8) ?
    O1B H1B . 0.8200 ?
    C20B H20C . 0.9700 ?
    C20B H20D . 0.9700 ?
loop_
    _geom_angle_atom_site_label_1
    _geom_angle_atom_site_label_2
    _geom_angle_atom_site_label_3
    _geom_angle_site_symmetry_1
    _geom_angle_site_symmetry_3
    _geom_angle
    _geom_angle_publ_flag
    C1 P1 C13 . . 111.16(7) ?
    C1 P1 C7 . . 107.77(7) ?
    C13 P1 C7 . . 108.73(7) ?
    C1 P1 C19 . . 105.51(8) ?
    C13 P1 C19 . . 111.16(8) ?
    C7 P1 C19 . . 112.45(8) ?
    C6 C1 C2 . . 119.68(15) ?
    C6 C1 P1 . . 121.49(12) ?
    C2 C1 P1 . . 118.76(12) ?
    C3 C2 C1 . . 119.56(17) ?
    C3 C2 H2 . . 120.2 ?
    C1 C2 H2 . . 120.2 ?
    C4 C3 C2 . . 120.56(18) ?
    C4 C3 H3 . . 119.7 ?
    C2 C3 H3 . . 119.7 ?
    C5 C4 C3 . . 120.38(18) ?
    C5 C4 H4 . . 119.8 ?
    C3 C4 H4 . . 119.8 ?
    C4 C5 C6 . . 120.22(18) ?
    C4 C5 H5 . . 119.9 ?
    C6 C5 H5 . . 119.9 ?
    C1 C6 C5 . . 119.60(17) ?
    C1 C6 H6 . . 120.2 ?
    C5 C6 H6 . . 120.2 ?
    C12 C7 C8 . . 119.65(15) ?
    C12 C7 P1 . . 120.38(13) ?
    C8 C7 P1 . . 119.74(12) ?
    C9 C8 C7 . . 119.39(17) ?
    C9 C8 H8 . . 120.3 ?
    C7 C8 H8 . . 120.3 ?
    C10 C9 C8 . . 120.75(18) ?
    C10 C9 H9 . . 119.6 ?
    C8 C9 H9 . . 119.6 ?
    C11 C10 C9 . . 120.12(16) ?
    C11 C10 H10 . . 119.9 ?
    C9 C10 H10 . . 119.9 ?
    C10 C11 C12 . . 120.10(17) ?
    C10 C11 H11 . . 120.0 ?
    C12 C11 H11 . . 120.0 ?
    C7 C12 C11 . . 119.94(17) ?
    C7 C12 H12 . . 120.0 ?
    C11 C12 H12 . . 120.0 ?
    C18 C13 C14 . . 119.46(16) ?
    C18 C13 P1 . . 121.88(12) ?
    C14 C13 P1 . . 118.66(13) ?
    C15 C14 C13 . . 120.00(18) ?
    C15 C14 H14 . . 120.0 ?
    C13 C14 H14 . . 120.0 ?
    C16 C15 C14 . . 120.17(18) ?
    C16 C15 H15 . . 119.9 ?
    C14 C15 H15 . . 119.9 ?
    C15 C16 C17 . . 120.62(18) ?
    C15 C16 H16 . . 119.7 ?
    C17 C16 H16 . . 119.7 ?
    C18 C17 C16 . . 119.63(18) ?
    C18 C17 H17 . . 120.2 ?
    C16 C17 H17 . . 120.2 ?
    C13 C18 C17 . . 120.12(16) ?
    C13 C18 H18 . . 119.9 ?
    C17 C18 H18 . . 119.9 ?
    C20A C19 P1 . . 121.2(4) ?
    C20B C19 P1 . . 111.8(4) ?
    C20A C19 H19A . . 107.0 ?
    C20B C19 H19A . . 118.0 ?
    P1 C19 H19A . . 107.0 ?
    C20A C19 H19B . . 107.0 ?
    C20B C19 H19B . . 105.6 ?
    P1 C19 H19B . . 107.0 ?
    H19A C19 H19B . . 106.8 ?
    C20A C19 H19C . . 98.6 ?
    C20B C19 H19C . . 109.3 ?
    P1 C19 H19C . . 109.3 ?
    H19B C19 H19C . . 113.9 ?
    C20A C19 H19D . . 109.6 ?
    C20B C19 H19D . . 109.3 ?
    P1 C19 H19D . . 109.3 ?
    H19A C19 H19D . . 100.8 ?
    H19C C19 H19D . . 107.9 ?
    O1A C20A C19 . . 107.7(5) ?
    O1A C20A H20A . . 110.2 ?
    C19 C20A H20A . . 110.2 ?
    O1A C20A H20B . . 110.2 ?
    C19 C20A H20B . . 110.2 ?
    H20A C20A H20B . . 108.5 ?
    C20B O1B H1B . . 109.5 ?
    O1B C20B C19 . . 110.3(6) ?
    O1B C20B H20C . . 109.6 ?
    C19 C20B H20C . . 109.6 ?
    O1B C20B H20D . . 109.6 ?
    C19 C20B H20D . . 109.6 ?
    H20C C20B H20D . . 108.1 ?
loop_
    _geom_torsion_atom_site_label_1
    _geom_torsion_atom_site_label_2
    _geom_torsion_atom_site_label_3
    _geom_torsion_atom_site_label_4
    _geom_torsion_site_symmetry_1
    _geom_torsion_site_symmetry_2
    _geom_torsion_site_symmetry_3
    _geom_torsion_site_symmetry_4
    _geom_torsion
    _geom_torsion_publ_flag
    C13 P1 C1 C6 . . . . 112.88(14) ?
    C7 P1 C1 C6 . . . . -6.17(16) ?
    C19 P1 C1 C6 . . . . -126.51(14) ?
    C13 P1 C1 C2 . . . . -70.32(15) ?
    C7 P1 C1 C2 . . . . 170.63(13) ?
    C19 P1 C1 C2 . . . . 50.29(15) ?
    C6 C1 C2 C3 . . . . 0.1(3) ?
    P1 C1 C2 C3 . . . . -176.77(14) ?
    C1 C2 C3 C4 . . . . 0.4(3) ?
    C2 C3 C4 C5 . . . . -0.6(3) ?
    C3 C4 C5 C6 . . . . 0.3(3) ?
    C2 C1 C6 C5 . . . . -0.4(3) ?
    P1 C1 C6 C5 . . . . 176.39(14) ?
    C4 C5 C6 C1 . . . . 0.2(3) ?
    C1 P1 C7 C12 . . . . 101.87(14) ?
    C13 P1 C7 C12 . . . . -18.72(16) ?
    C19 P1 C7 C12 . . . . -142.27(14) ?
    C1 P1 C7 C8 . . . . -72.50(16) ?
    C13 P1 C7 C8 . . . . 166.91(14) ?
    C19 P1 C7 C8 . . . . 43.36(17) ?
    C12 C7 C8 C9 . . . . -2.6(3) ?
    P1 C7 C8 C9 . . . . 171.81(16) ?
    C7 C8 C9 C10 . . . . 1.5(3) ?
    C8 C9 C10 C11 . . . . 0.8(3) ?
    C9 C10 C11 C12 . . . . -2.0(3) ?
    C8 C7 C12 C11 . . . . 1.5(3) ?
    P1 C7 C12 C11 . . . . -172.90(14) ?
    C10 C11 C12 C7 . . . . 0.8(3) ?
    C1 P1 C13 C18 . . . . 2.53(16) ?
    C7 P1 C13 C18 . . . . 121.01(14) ?
    C19 P1 C13 C18 . . . . -114.68(15) ?
    C1 P1 C13 C14 . . . . -177.47(13) ?
    C7 P1 C13 C14 . . . . -58.99(15) ?
    C19 P1 C13 C14 . . . . 65.32(15) ?
    C18 C13 C14 C15 . . . . 0.1(3) ?
    P1 C13 C14 C15 . . . . -179.91(15) ?
    C13 C14 C15 C16 . . . . -0.4(3) ?
    C14 C15 C16 C17 . . . . 0.3(3) ?
    C15 C16 C17 C18 . . . . 0.1(3) ?
    C14 C13 C18 C17 . . . . 0.3(2) ?
    P1 C13 C18 C17 . . . . -179.67(13) ?
    C16 C17 C18 C13 . . . . -0.4(3) ?
    C1 P1 C19 C20A . . . . -175.4(3) ?
    C13 P1 C19 C20A . . . . -54.8(3) ?
    C7 P1 C19 C20A . . . . 67.4(3) ?
    C1 P1 C19 C20B . . . . 176.9(4) ?
    C13 P1 C19 C20B . . . . -62.5(4) ?
    C7 P1 C19 C20B . . . . 59.6(4) ?
    C20B C19 C20A O1A . . . . -20(2) ?
    P1 C19 C20A O1A . . . . -57.9(5) ?
    C20A C19 C20B O1B . . . . 47(2) ?
    P1 C19 C20B O1B . . . . -168.2(5) ?
loop_
    _geom_hbond_atom_site_label_D
    _geom_hbond_atom_site_label_H
    _geom_hbond_atom_site_label_A
    _geom_hbond_site_symmetry_A
    _geom_hbond_distance_DH
    _geom_hbond_distance_HA
    _geom_hbond_distance_DA
    _geom_hbond_angle_DHA
    C2 H2 Cl1 . 0.93 2.78 3.7009(19) 171
    C19 H19C Cl1 . 0.97 2.73 3.6325(18) 154
    O1B H1B Cl1 4_545 0.82 2.32 3.115(4) 162
    O1A H1A Cl1 4_545 0.82 2.55 3.314(4) 155
    C19 H19B Cl1 4_545 0.97 2.78 3.5935(19) 142
data_global
_journal_date_recd_electronic     2011-01-23
_journal_date_accepted     2011-02-08
_journal_name_full     'Acta Crystallographica, Section E'
_journal_year     2011
_journal_volume     67
_journal_issue      3
_journal_page_first     o641
_journal_page_last     o641
_journal_paper_category     QO
_journal_coeditor_code     RZ2551
_publ_contact_author_name     '\"Umit Ceylan'
_publ_contact_author_address
;
Department of Physics
Ondokuz Mayis University
TR-55139 Samsun
Turkey
;
_publ_contact_author_email     'uceylan@omu.edu.tr'
_publ_contact_author_fax     ?
_publ_contact_author_phone     '++90(362) 3121919 ext 5279'
_publ_section_title
;
(2-Hydroxyethyl)triphenylphosphonium chloride
;
loop_
    _publ_author_name
    _publ_author_address
    'Ceylan, \"Umit'
;
    Department of Physics
    Faculty of Arts & Science
    Ondokuz May\?is University
    TR-55139 Kurupelit--Samsun
    Turkey
;
    'Tanak, Hasan'
;
    Department of Physics
    Faculty of Arts & Science
    Amasya University
    TR-05100 Amasya
    Turkey
;
    'T\"urkkan, Ercan'
;
Department of Physics
A. K. Education Faculty
Selcuk University
TR-42090 Meram--Konya
Turkey
;
    'Dereli, \"Omer'
;
Department of Physics
A. K. Education Faculty
Selcuk University
TR-42090 Meram--Konya
Turkey
;
    'B\"uy\"ukg\"ung\"or, Orhan'
;
    Department of Physics
    Faculty of Arts & Science
    Ondokuz May\?is University
    TR-55139 Kurupelit--Samsun
    Turkey
;
