# Supplementary material for: (2-Hy­droxy­eth­yl)triphenyl­phospho­nium chloride
Source: Acta Crystallogr Sect E Struct Rep Online. 2011 Feb 16;67(Pt 3):o641. doi: 10.1107/S160053681100482X (PMC3051953; doi:10.1107/S160053681100482X)
Supplement: Supplementary file 2 [file e-67-0o641-Isup2.hkl]

#
# h,k,l, Fc-squared, Fo-squared, sigma(Fo-squared) and status flag
#
data_I
_shelx_title ' umitcey3 in C 2/c'
_shelx_refln_list_code          4
_shelx_F_calc_maximum      277.41
_exptl_crystal_F_000      1440.00
_reflns_d_resolution_high  0.7891
 
loop_
 _symmetry_equiv_pos_as_xyz
 'x, y, z'
 '-x, y, -z+1/2'
 'x+1/2, y+1/2, z'
 '-x+1/2, y+1/2, -z+1/2'
 '-x, -y, -z'
 'x, -y, z-1/2'
 '-x+1/2, -y+1/2, -z'
 'x+1/2, -y+1/2, z-1/2'
 
_cell_length_a    14.1988
_cell_length_b    12.5743
_cell_length_c    19.7098
_cell_angle_alpha  90.000
_cell_angle_beta   92.510
_cell_angle_gamma  90.000
 
_shelx_F_squared_multiplier     1.000
 
loop_
 _refln_index_h
 _refln_index_k
 _refln_index_l
 _refln_F_squared_calc
 _refln_F_squared_meas
 _refln_F_squared_sigma
 _refln_observed_status
   2   0   0    24641.75    28599.13    691.26 o
   4   0   0     3590.96     3459.84     54.20 o
   6   0   0      790.03      418.62      7.71 o
   8   0   0    16078.39    15834.02    255.86 o
  10   0   0       84.72       32.99      6.68 o
  12   0   0       72.76       98.80      7.38 o
  14   0   0       27.09       22.00      7.36 o
  16   0   0        4.75       16.02      7.52 o
   1   1   0     2221.95     2506.90     23.63 o
   3   1   0    59686.11    59110.12   1028.82 o
   5   1   0       13.23       64.94     25.76 o
   7   1   0     8679.65     9230.42    116.57 o
   9   1   0     3252.67     3327.86     41.25 o
  11   1   0     1281.09     1125.55     18.69 o
  13   1   0      138.92      128.27      5.26 o
  15   1   0        1.85       15.23      5.10 o
  17   1   0       55.57       58.29      5.75 o
   0   2   0      727.45      974.18     13.46 o
   2   2   0     4740.06     4390.01     44.21 o
   4   2   0    34157.27    33990.91    466.85 o
   6   2   0       53.16       35.65      5.00 o
   8   2   0     1121.19     1152.61     19.64 o
  10   2   0     1298.28     1431.14     23.83 o
  12   2   0     2045.34     2063.24     45.16 o
  14   2   0      163.10      145.05      5.21 o
  16   2   0       63.97       87.11      5.90 o
   1   3   0    57154.23    54284.54    526.47 o
   3   3   0       10.68       24.29      5.57 o
   5   3   0      227.22      274.01      5.51 o
   7   3   0     2901.53     2921.63     61.09 o
   9   3   0     1192.82     1254.89     17.42 o
  11   3   0      974.91      947.59     19.84 o
  13   3   0      226.10      224.33      5.72 o
  15   3   0        1.70        2.18      5.60 o
  17   3   0        0.43        2.01      6.15 o
   0   4   0     2732.42     2572.03     19.36 o
   2   4   0     1145.62     1166.35      8.59 o
   4   4   0     2404.83     2439.71     39.87 o
   6   4   0     2263.26     2206.68     28.35 o
   8   4   0      294.07      262.04      5.71 o
  10   4   0     1411.87     1413.64     25.21 o
  12   4   0     1391.84     1482.41     36.24 o
  14   4   0      297.32      327.54      6.99 o
  16   4   0      436.88      443.42     11.55 o
   1   5   0     2332.60     2234.82     14.05 o
   3   5   0       77.90       63.47      4.63 o
   5   5   0     6089.00     6279.57    128.23 o
   7   5   0     1243.98     1176.58     19.62 o
   9   5   0     4945.02     4954.07     86.70 o
  11   5   0        0.46        2.10      4.84 o
  13   5   0      312.88      328.06      6.04 o
  15   5   0       11.12       17.87      5.91 o
  17   5   0       18.93       18.69      8.39 o
   0   6   0    14012.30    13471.94    152.58 o
   2   6   0    11938.00    11247.31    104.27 o
   4   6   0      613.16      440.10      6.73 o
   6   6   0     4549.35     4605.40     99.92 o
   8   6   0     1335.84     1360.97     20.07 o
  10   6   0     2207.23     2053.65     40.39 o
  12   6   0        0.23        5.47      4.97 o
  14   6   0       16.60       20.45      5.65 o
  16   6   0        1.12        6.61      6.61 o
   1   7   0     1117.05     1210.49     14.29 o
   3   7   0     1807.83     2095.46     18.94 o
   5   7   0      317.28      316.25      8.58 o
   7   7   0        9.06       13.83      4.43 o
   9   7   0      405.54      321.02      6.28 o
  11   7   0        0.13       11.87      5.78 o
  13   7   0        0.00        2.53      5.72 o
  15   7   0        0.04        8.50      6.14 o
   0   8   0      702.66      618.86     13.94 o
   2   8   0     7652.67     7090.37     81.17 o
   4   8   0     2331.25     2214.09     36.99 o
   6   8   0     1356.47     1320.62     23.62 o
   8   8   0      967.65      985.66      8.49 o
  10   8   0      837.92      862.72     18.46 o
  12   8   0       36.11       36.31      5.55 o
  14   8   0       10.32       13.08      6.06 o
   1   9   0      130.14      124.33      5.15 o
   3   9   0      909.75      788.06     10.09 o
   5   9   0      851.86      785.63      7.48 o
   7   9   0      449.52      452.10      9.51 o
   9   9   0      101.33      106.24      6.01 o
  11   9   0      420.32      465.92      7.00 o
  13   9   0       90.61      101.13      5.22 o
   0  10   0      197.88      196.85      8.05 o
   2  10   0      545.46      530.91      5.87 o
   4  10   0        8.78        9.16      5.00 o
   6  10   0       60.39       58.59      4.70 o
   8  10   0        3.63        8.84      4.87 o
  10  10   0      192.65      193.57      5.59 o
  12  10   0      428.66      436.52     13.70 o
   1  11   0      359.47      358.26      8.24 o
   3  11   0        2.20       11.61      4.43 o
   5  11   0        8.47       13.16      5.14 o
   7  11   0       15.55       22.59      4.65 o
   9  11   0      216.08      204.18      6.12 o
  11  11   0       69.24       69.52      5.63 o
   0  12   0        5.30       17.95      6.57 o
   2  12   0      130.94      154.62      5.16 o
   4  12   0        2.26        3.20      4.66 o
   6  12   0      146.79      155.60      5.00 o
   8  12   0      155.40      143.01      7.21 o
  10  12   0      192.59      177.99      9.51 o
   1  13   0       14.93       21.72      5.03 o
   3  13   0      377.72      341.78     10.15 o
   5  13   0      420.82      392.99      9.50 o
   7  13   0      427.95      424.06      9.97 o
   9  13   0       63.17       59.12      5.29 o
   0  14   0      954.06      941.50     33.29 o
   2  14   0      995.03     1035.20     13.09 o
   4  14   0      630.35      665.00      6.34 o
   6  14   0      340.89      361.55      5.63 o
   8  14   0       18.14       25.43      5.52 o
   1  15   0       55.07       47.05      4.87 o
   3  15   0       65.75       55.73      4.75 o
   5  15   0       42.43       44.53      5.25 o
 -17   1   1      101.94      122.40      6.42 o
 -15   1   1      794.09      760.87     14.04 o
 -13   1   1       65.95       88.13      5.09 o
 -11   1   1       54.59       67.70      4.72 o
  -9   1   1      622.33      688.08     11.05 o
  -7   1   1      108.59      107.76      4.55 o
  -5   1   1        5.88        4.17      4.44 o
  -3   1   1     6594.40     7360.04     58.41 o
  -1   1   1     9547.86    10451.98    109.64 o
   1   1   1     8220.78     7919.62     92.16 o
   3   1   1    13839.93    15208.20    209.94 o
   5   1   1    12972.48    13292.96    224.83 o
   7   1   1      535.70      683.33      8.14 o
   9   1   1      655.15      760.72     12.90 o
  11   1   1      698.55      674.37     11.53 o
  13   1   1       94.38      107.69      5.20 o
  15   1   1        1.39        7.09      5.27 o
  17   1   1       42.54       35.17      5.95 o
 -16   2   1      835.59      847.54     27.36 o
 -14   2   1      200.45      222.60      6.03 o
 -12   2   1      874.72      903.09     15.41 o
 -10   2   1      272.42      277.47      5.00 o
  -8   2   1      389.28      410.89      6.70 o
  -6   2   1       76.76      115.64      4.92 o
  -4   2   1     5588.68     5095.45     53.73 o
  -2   2   1    23623.11    23714.75    272.10 o
   0   2   1     5536.77     6437.74     93.48 o
   2   2   1       82.63      107.54      6.49 o
   4   2   1      550.95      381.04     11.15 o
   6   2   1     2806.98     3003.20     36.29 o
   8   2   1     2769.76     2772.56     46.08 o
  10   2   1      675.14      613.68     13.02 o
  12   2   1      753.58      641.53     10.58 o
  14   2   1        0.11        7.46      5.25 o
  16   2   1       16.51       14.08      5.94 o
 -17   3   1        1.32        3.34      6.12 o
 -15   3   1      390.51      381.54     10.97 o
 -13   3   1      501.41      521.31      8.45 o
 -11   3   1     1137.03     1147.64     19.74 o
  -9   3   1     7803.74     7656.26    132.73 o
  -7   3   1     9319.56     9160.92    131.02 o
  -5   3   1    15656.64    15066.34    170.10 o
  -3   3   1      633.79      684.65     10.53 o
  -1   3   1    11523.38    12177.07    112.28 o
   1   3   1    11125.02    10608.62     82.68 o
   3   3   1       15.99       38.80      6.51 o
   5   3   1     1728.86     1614.79     17.65 o
   7   3   1       74.07       78.80      5.01 o
   9   3   1      236.61      225.57      5.75 o
  11   3   1     2475.81     2545.87     49.52 o
  13   3   1      109.34      132.51      5.42 o
  15   3   1      237.02      256.56      6.25 o
  17   3   1      178.98      164.05      7.34 o
 -16   4   1        0.79        6.79      5.92 o
 -14   4   1      287.79      296.01      5.80 o
 -12   4   1      219.20      210.57      5.99 o
 -10   4   1      431.54      423.22      8.98 o
  -8   4   1     1862.11     1911.44     27.18 o
  -6   4   1       63.03       76.36      4.45 o
  -4   4   1      798.84      766.63     12.51 o
  -2   4   1     9345.63     9052.18    103.62 o
   0   4   1    12357.33    11471.98    110.18 o
   2   4   1     8044.74     7900.23     58.09 o
   4   4   1     8861.75     9001.04    133.80 o
   6   4   1      610.11      559.13      7.60 o
   8   4   1      312.37      246.78      5.48 o
  10   4   1      423.02      402.62      9.39 o
  12   4   1      348.09      324.33      6.95 o
  14   4   1        0.26       10.23      5.74 o
  16   4   1       26.34       22.44      6.46 o
 -17   5   1       76.36       71.73      6.60 o
 -15   5   1       27.16       24.78      6.03 o
 -13   5   1       31.09       32.08      5.65 o
 -11   5   1        2.38        5.36      4.94 o
  -9   5   1     2746.42     2662.89     39.96 o
  -7   5   1     5623.36     5242.60     68.12 o
  -5   5   1     2199.57     2241.85     48.23 o
  -3   5   1      842.98      694.29     11.94 o
  -1   5   1     1208.79      972.25     11.40 o
   1   5   1     6639.85     6796.14     51.48 o
   3   5   1     3142.27     3319.33     18.36 o
   5   5   1      165.77      161.90      4.83 o
   7   5   1       38.32       28.90      5.61 o
   9   5   1       95.32       89.20      5.75 o
  11   5   1       38.38       36.53      5.68 o
  13   5   1       22.53       21.73      5.59 o
  15   5   1      143.88      163.21      6.77 o
 -16   6   1        1.28       12.88      6.12 o
 -14   6   1      193.78      216.46      6.06 o
 -12   6   1      672.07      676.43     13.68 o
 -10   6   1     1770.43     1745.96     38.51 o
  -8   6   1     1160.49     1102.33     22.15 o
  -6   6   1       30.68       38.54      4.19 o
  -4   6   1      182.27      135.80      4.59 o
  -2   6   1     4625.46     4829.12     59.54 o
   0   6   1       56.92       83.70      4.90 o
   2   6   1      665.98      847.17     10.26 o
   4   6   1      323.96      348.42      5.66 o
   6   6   1      209.99      172.56      4.98 o
   8   6   1     1496.29     1462.14     32.64 o
  10   6   1       76.88       58.46      6.03 o
  12   6   1      387.07      362.50     11.57 o
  14   6   1       73.56       71.28      6.37 o
  16   6   1      103.82       98.91      6.46 o
 -15   7   1       47.84       49.08      6.56 o
 -13   7   1      551.15      535.02      9.21 o
 -11   7   1       20.15       24.79      5.26 o
  -9   7   1      971.91     1008.28     15.25 o
  -7   7   1      113.09      124.27      4.83 o
  -5   7   1       43.71       55.99      4.60 o
  -3   7   1      584.11      635.03     12.74 o
  -1   7   1      872.16      868.27     14.19 o
   1   7   1      612.00      690.27      7.44 o
   3   7   1      276.69      297.22      5.43 o
   5   7   1      449.31      582.74      9.07 o
   7   7   1        4.42        9.35      4.91 o
   9   7   1      465.26      482.43     11.95 o
  11   7   1      525.42      511.47     10.26 o
  13   7   1      616.14      583.36     12.36 o
  15   7   1      381.13      332.30      6.81 o
 -14   8   1      107.83      109.55      6.63 o
 -12   8   1      316.30      313.82     12.30 o
 -10   8   1      193.36      189.23      5.63 o
  -8   8   1        3.93        7.57      4.45 o
  -6   8   1      162.16      166.16      5.89 o
  -4   8   1      380.23      363.50      6.35 o
  -2   8   1      345.07      367.87      6.61 o
   0   8   1      539.39      567.06      9.99 o
   2   8   1     1586.61     1540.91     18.93 o
   4   8   1     1311.04     1258.77     13.30 o
   6   8   1      447.22      428.90      8.71 o
   8   8   1       90.47      105.28      5.35 o
  10   8   1      451.67      482.31      6.61 o
  12   8   1      526.49      518.91      9.52 o
  14   8   1       14.39       23.19      5.92 o
 -13   9   1        4.48       12.66      5.59 o
 -11   9   1      346.65      371.60      6.48 o
  -9   9   1       89.73       91.23      5.23 o
  -7   9   1      293.43      313.55      6.18 o
  -5   9   1      270.73      258.86      5.23 o
  -3   9   1      280.65      319.72      5.49 o
  -1   9   1       91.65      111.35      5.05 o
   1   9   1       39.48       56.28      4.86 o
   3   9   1        6.75        5.93      5.17 o
   5   9   1       76.22       81.69      5.15 o
   7   9   1      628.72      641.70     10.71 o
   9   9   1      121.55      102.40      6.11 o
  11   9   1       41.88       62.57      5.38 o
  13   9   1      146.90      138.72      6.06 o
 -12  10   1      103.58      109.14      8.18 o
 -10  10   1       20.45       21.41      5.69 o
  -8  10   1      286.86      276.39      7.69 o
  -6  10   1      140.39      105.70      4.80 o
  -4  10   1        0.74        4.99      4.48 o
  -2  10   1      350.51      354.23      4.83 o
   0  10   1     3295.53     3040.52     41.25 o
   2  10   1     2726.56     2481.06     36.22 o
   4  10   1     1717.52     1637.61     20.20 o
   6  10   1      538.65      548.57      7.74 o
   8  10   1      225.53      258.49      7.04 o
  10  10   1      124.66      126.56      6.92 o
  12  10   1      120.56      143.03      6.38 o
 -11  11   1      148.43      163.86     11.90 o
  -9  11   1      539.32      561.35     11.79 o
  -7  11   1     2354.34     2459.83     48.05 o
  -5  11   1     2277.45     2214.89     44.66 o
  -3  11   1      848.25      833.42     12.21 o
  -1  11   1     1694.79     1584.41     17.99 o
   1  11   1      822.08      829.56     13.70 o
   3  11   1      173.29      184.92      4.77 o
   5  11   1        0.48        6.24      4.88 o
   7  11   1      135.70      128.09      5.29 o
   9  11   1      102.09      105.47      5.64 o
  11  11   1      356.43      312.44      7.08 o
 -10  12   1      794.72      745.75     10.37 o
  -8  12   1      160.76      152.86      5.45 o
  -6  12   1       16.16       21.97      5.18 o
  -4  12   1        2.08       14.52      4.84 o
  -2  12   1        6.86       15.06      3.90 o
   0  12   1        0.15        8.90      5.19 o
   2  12   1      383.86      363.53      7.92 o
   4  12   1      529.71      559.71     11.83 o
   6  12   1      600.05      636.07      8.57 o
   8  12   1       18.32       25.89      5.01 o
  10  12   1        6.62       16.63      5.64 o
  -9  13   1        2.41        6.04      5.68 o
  -7  13   1       74.57       76.48      4.92 o
  -5  13   1      101.74      105.65      4.88 o
  -3  13   1       61.33       62.04      4.91 o
  -1  13   1       98.38       95.99      4.70 o
   1  13   1       43.09       51.72      4.27 o
   3  13   1        0.16        9.98      5.02 o
   5  13   1      227.69      198.92      6.32 o
   7  13   1        1.17        7.94      4.82 o
   9  13   1       29.90       38.27      5.76 o
  -8  14   1        0.44        4.69      5.00 o
  -6  14   1      101.64      102.49      5.54 o
  -4  14   1       68.00       62.42      5.68 o
  -2  14   1        0.51        1.49      5.51 o
   0  14   1        6.99       14.99      5.15 o
   2  14   1      160.01      122.43      5.36 o
   4  14   1      126.57      114.30      5.24 o
   6  14   1        0.96        6.27      5.21 o
   8  14   1        1.42        9.82      5.43 o
  -5  15   1       90.89       87.93      5.42 o
  -3  15   1       68.80       63.20      4.62 o
  -1  15   1       12.56       19.18      5.10 o
   1  15   1        2.15        9.27      5.30 o
   3  15   1        1.83        4.93      5.38 o
   5  15   1       15.27       17.72      4.81 o
 -16   0   2      106.48      149.24     10.17 o
 -14   0   2      214.49      208.26      7.49 o
 -12   0   2     1025.55      945.06     27.25 o
 -10   0   2       30.95       29.64      6.41 o
  -8   0   2        0.13        9.37      5.39 o
  -6   0   2    10336.27    10693.08    128.94 o
  -4   0   2       80.43       73.80      5.53 o
  -2   0   2     6250.87     6369.23     90.55 o
   0   0   2        8.20       89.43      6.38 o
   2   0   2    18163.43    17828.20    860.23 o
   4   0   2    30194.39    29290.04   1345.92 o
   6   0   2    76955.41    64493.61   2253.97 o
   8   0   2     6475.33     5575.48    103.31 o
  10   0   2     7364.91     6889.80    136.94 o
  12   0   2     5901.96     5464.38    155.48 o
  14   0   2       30.12       63.70      7.20 o
  16   0   2      356.98      384.23     12.43 o
 -17   1   2      223.82      216.06      6.62 o
 -15   1   2      188.43      193.10      5.47 o
 -13   1   2       25.23        8.48      4.75 o
 -11   1   2       74.06       51.04      4.64 o
  -9   1   2      104.75      107.65      4.29 o
  -7   1   2      424.65      344.79      5.15 o
  -5   1   2      187.40      152.95      4.94 o
  -3   1   2     1026.43     1055.84      9.70 o
  -1   1   2    10322.83    10897.11     85.04 o
   1   1   2    13371.39    13505.55    222.30 o
   3   1   2    29170.68    28212.96    425.96 o
   5   1   2     8494.46     8230.57    148.12 o
   7   1   2     1228.72     1036.28     12.78 o
   9   1   2      763.76      897.63     12.78 o
  11   1   2      117.73      125.01      5.38 o
  13   1   2      179.26      188.69      5.79 o
  15   1   2      448.75      451.12      6.68 o
  17   1   2      134.56      165.81      6.85 o
 -16   2   2       21.23       18.46      5.01 o
 -14   2   2      166.32      143.50      4.93 o
 -12   2   2       27.19       35.73      5.20 o
 -10   2   2       23.64       45.21      5.56 o
  -8   2   2     1749.46     1803.93     22.51 o
  -6   2   2      152.14      165.77      4.19 o
  -4   2   2     3405.58     3618.46     31.00 o
  -2   2   2     3500.66     3810.01     47.30 o
   0   2   2    12998.54    13443.23    125.91 o
   2   2   2     7467.77     8084.80    111.15 o
   4   2   2      707.27      612.81      9.59 o
   6   2   2      336.02      264.61      6.17 o
   8   2   2        0.37        6.82      4.83 o
  10   2   2       59.21       69.94      5.11 o
  12   2   2     1055.71      973.91     18.81 o
  14   2   2       88.83       80.15      5.57 o
  16   2   2      244.92      257.47      7.55 o
 -17   3   2      201.13      208.36      6.38 o
 -15   3   2      100.96      122.96      5.67 o
 -13   3   2      105.47      109.30      4.91 o
 -11   3   2       11.65        8.23      5.18 o
  -9   3   2       10.36       22.07      5.32 o
  -7   3   2      556.76      590.86      5.98 o
  -5   3   2      706.88      773.21      9.12 o
  -3   3   2     8782.68     9091.50    123.04 o
  -1   3   2     2441.56     2455.62     21.58 o
   1   3   2      108.44      130.46     15.18 o
   3   3   2     1756.71     1972.55     23.57 o
   5   3   2     1095.36     1264.87     25.83 o
   7   3   2     2323.60     2290.61     31.83 o
   9   3   2      843.22      697.72      9.57 o
  11   3   2      101.05       89.76      5.54 o
  13   3   2        6.75        4.69      5.12 o
  15   3   2      416.31      402.09      7.28 o
  17   3   2      105.16       98.57      7.38 o
 -16   4   2       19.07       24.58      5.90 o
 -14   4   2       11.28       14.67      5.25 o
 -12   4   2       56.91       52.49      5.15 o
 -10   4   2     2066.23     1994.16     28.30 o
  -8   4   2     7727.85     7594.10     81.84 o
  -6   4   2     3941.51     3575.21     47.44 o
  -4   4   2     1568.45     1497.03     13.99 o
  -2   4   2      190.41      127.59      4.75 o
   0   4   2    34841.32    33176.88    637.33 o
   2   4   2     9750.30    10128.59    125.21 o
   4   4   2     2334.79     2406.07     34.12 o
   6   4   2      410.13      514.49      7.09 o
   8   4   2       87.48       84.14      5.58 o
  10   4   2      306.14      262.42      7.09 o
  12   4   2       23.64       28.47      5.60 o
  14   4   2       12.83       12.43      5.37 o
  16   4   2       74.16       80.82      6.99 o
 -17   5   2       30.35       30.61      7.82 o
 -15   5   2       29.28       38.79      5.90 o
 -13   5   2        5.45        8.75      4.70 o
 -11   5   2     1256.39     1292.64     14.42 o
  -9   5   2       36.75       59.16      4.69 o
  -7   5   2      392.98      376.23      7.02 o
  -5   5   2     1458.86     1374.41     12.25 o
  -3   5   2     5340.05     5579.66     73.18 o
  -1   5   2     1572.52     1416.30     22.17 o
   1   5   2     2370.34     2193.12     22.75 o
   3   5   2    19651.91    19742.16    300.80 o
   5   5   2     3763.62     3923.44     69.39 o
   7   5   2     1127.26      987.24     13.39 o
   9   5   2      476.72      529.04      8.77 o
  11   5   2      107.12       95.42      5.51 o
  13   5   2       84.08       82.06      5.54 o
  15   5   2      186.10      202.89      6.53 o
 -16   6   2      109.00      110.57      6.10 o
 -14   6   2      120.35      167.20      6.39 o
 -12   6   2      204.47      186.18      5.30 o
 -10   6   2        0.05        8.19      5.34 o
  -8   6   2      167.90      172.95      4.86 o
  -6   6   2      295.07      402.98      7.46 o
  -4   6   2     1908.16     1837.98     30.02 o
  -2   6   2     2452.18     2608.99     41.49 o
   0   6   2      150.53       97.96      4.55 o
   2   6   2     2021.08     1758.64     23.32 o
   4   6   2     4125.49     3725.38     50.01 o
   6   6   2     1652.94     1639.65     33.02 o
   8   6   2     1088.84     1214.55     17.92 o
  10   6   2     2279.87     2195.84     47.14 o
  12   6   2     2338.48     2430.97     40.48 o
  14   6   2      942.45      954.82     22.56 o
  16   6   2       84.69       93.83      7.00 o
 -15   7   2        8.66       18.48      5.53 o
 -13   7   2        0.28        8.20      5.60 o
 -11   7   2       61.01       67.53      4.82 o
  -9   7   2     2094.92     1986.13     38.06 o
  -7   7   2        0.80        9.77      4.52 o
  -5   7   2        0.13        6.84      4.02 o
  -3   7   2      304.56      328.11      7.11 o
  -1   7   2     4577.61     4369.99     60.31 o
   1   7   2      340.12      432.02      8.21 o
   3   7   2      192.07      269.11      5.04 o
   5   7   2      693.39      760.14     10.25 o
   7   7   2     1307.85     1312.29     28.18 o
   9   7   2        0.01        5.58      5.18 o
  11   7   2       54.43       64.12      5.04 o
  13   7   2        1.71       11.17      6.15 o
  15   7   2        1.75        5.72      6.46 o
 -14   8   2      138.58      136.07      5.80 o
 -12   8   2      458.42      451.42     10.13 o
 -10   8   2      103.03       93.22      5.11 o
  -8   8   2      431.05      375.21      9.08 o
  -6   8   2      146.89      140.82      6.37 o
  -4   8   2       42.38       67.05      4.83 o
  -2   8   2     1720.51     1752.73     32.83 o
   0   8   2      501.09      592.86     12.96 o
   2   8   2     2320.30     2379.23     32.10 o
   4   8   2     1231.76     1048.59     16.80 o
   6   8   2      714.73      623.16     11.48 o
   8   8   2     2319.82     2199.11     41.45 o
  10   8   2     2485.96     2639.71     45.71 o
  12   8   2      310.34      301.76      7.60 o
  14   8   2      338.66      376.42     11.58 o
 -13   9   2      334.11      369.59     14.32 o
 -11   9   2       51.60       48.79      5.37 o
  -9   9   2      165.02      185.17      5.16 o
  -7   9   2        2.59        6.08      4.42 o
  -5   9   2       18.56       18.87      4.32 o
  -3   9   2     1292.70     1256.71     21.43 o
  -1   9   2     3085.62     3097.53     46.98 o
   1   9   2     1220.78     1135.32     17.01 o
   3   9   2       42.21       35.88      4.43 o
   5   9   2      527.86      576.23      6.99 o
   7   9   2       16.20       32.16      4.93 o
   9   9   2        2.10        6.65      5.34 o
  11   9   2       62.42       68.19      5.96 o
  13   9   2      141.30      141.99      7.57 o
 -12  10   2      319.72      322.80      9.22 o
 -10  10   2      850.33      834.01     11.35 o
  -8  10   2       32.28       40.32      4.82 o
  -6  10   2      789.50      744.52     12.09 o
  -4  10   2      403.06      406.00      7.84 o
  -2  10   2     2024.41     2045.70     34.58 o
   0  10   2       29.98       40.33      4.69 o
   2  10   2       40.85       44.29      4.21 o
   4  10   2      173.37      189.73      5.12 o
   6  10   2      165.62      154.43      5.21 o
   8  10   2        2.46       11.19      5.65 o
  10  10   2       45.15       41.24      5.39 o
  12  10   2       96.17      106.98      6.31 o
 -11  11   2       22.13       27.62      5.58 o
  -9  11   2       19.61       20.26      5.33 o
  -7  11   2     1479.17     1397.24     25.85 o
  -5  11   2      274.00      258.59      7.29 o
  -3  11   2      562.77      558.53      6.62 o
  -1  11   2      264.13      255.64      5.98 o
   1  11   2        2.61        8.46      4.68 o
   3  11   2      134.33      145.10      4.95 o
   5  11   2      177.76      194.24      5.12 o
   7  11   2      825.75      756.12      9.45 o
   9  11   2        8.79        9.79      4.80 o
  11  11   2        7.27       14.01      6.03 o
 -10  12   2       10.07       17.72      5.10 o
  -8  12   2      131.61      123.01      4.79 o
  -6  12   2      244.66      232.66      5.16 o
  -4  12   2        0.07        3.92      3.95 o
  -2  12   2       33.84       35.77      4.91 o
   0  12   2      652.75      668.61      9.20 o
   2  12   2      583.61      549.69     11.80 o
   4  12   2       11.10        5.67      4.53 o
   6  12   2        0.36       -1.90      4.52 o
   8  12   2        0.03        3.41      4.40 o
  10  12   2       15.25       20.35      5.13 o
  -9  13   2        7.18       13.18      5.26 o
  -7  13   2      333.95      300.27      9.93 o
  -5  13   2      157.31      183.37      6.13 o
  -3  13   2      407.91      395.12      9.01 o
  -1  13   2      315.81      321.75      6.14 o
   1  13   2      937.57      874.81     14.59 o
   3  13   2      628.24      619.63      5.69 o
   5  13   2      333.56      332.52      6.96 o
   7  13   2       97.39       92.42      5.21 o
   9  13   2        7.35       11.00      5.90 o
  -8  14   2        0.15        8.46      5.36 o
  -6  14   2      189.87      173.04      5.67 o
  -4  14   2       31.70       31.19      5.33 o
  -2  14   2        1.40        8.97      5.12 o
   0  14   2       10.73       23.53      5.13 o
   2  14   2      166.11      172.84      5.22 o
   4  14   2      941.67      983.01      8.01 o
   6  14   2      695.60      683.22     22.54 o
   8  14   2      175.83      194.97      6.60 o
  -5  15   2        9.86        8.38      5.49 o
  -3  15   2        7.42       12.89      4.67 o
  -1  15   2        2.21       11.52      5.01 o
   1  15   2       60.32       56.07      4.90 o
   3  15   2       74.08       60.39      4.86 o
   5  15   2       13.18       25.15      5.82 o
 -17   1   3      439.00      451.01     13.07 o
 -15   1   3      302.85      294.95      6.74 o
 -13   1   3     1764.36     1783.55     21.99 o
 -11   1   3     1958.12     1900.01     26.19 o
  -9   1   3     2325.88     2097.51     24.96 o
  -7   1   3    14991.75    15546.93    158.24 o
  -5   1   3     6687.02     7316.11     58.00 o
  -3   1   3    25399.00    26744.96    245.54 o
  -1   1   3     7842.43     7980.00     39.26 o
   1   1   3      989.31      778.29     10.58 o
   3   1   3      775.56      562.18      8.93 o
   5   1   3      991.78      965.69     14.80 o
   7   1   3     2978.10     3103.74     51.51 o
   9   1   3      582.65      655.09     11.60 o
  11   1   3        3.20       14.42      5.28 o
  13   1   3      196.22      217.69      6.05 o
  15   1   3      438.42      395.88      6.97 o
  17   1   3       69.83       87.44      6.89 o
 -16   2   3       35.53       29.86      6.13 o
 -14   2   3       41.78       33.79      4.64 o
 -12   2   3      270.93      253.67      5.48 o
 -10   2   3     1379.51     1267.41     23.60 o
  -8   2   3     4875.96     4862.90     41.16 o
  -6   2   3     3344.15     3517.79     28.40 o
  -4   2   3     2204.04     2361.66     21.65 o
  -2   2   3     2698.08     2954.65     32.80 o
   0   2   3    42983.05    40418.65    535.01 o
   2   2   3     3007.12     3170.23     40.86 o
   4   2   3     7985.12     7479.01    116.64 o
   6   2   3    10035.45    10785.52    166.15 o
   8   2   3      151.50      168.94      5.67 o
  10   2   3      406.65      388.86      8.38 o
  12   2   3     1098.59     1163.36     19.30 o
  14   2   3      440.09      429.71      6.72 o
  16   2   3      322.26      306.29      7.86 o
 -17   3   3       30.74       30.26      5.37 o
 -15   3   3        0.73        4.15      5.17 o
 -13   3   3       36.55       46.39      4.83 o
 -11   3   3       11.71       17.48      4.65 o
  -9   3   3      686.35      656.07      8.66 o
  -7   3   3     1188.71     1064.17     14.61 o
  -5   3   3     8305.60     7971.08    103.64 o
  -3   3   3    30447.36    30132.24    392.65 o
  -1   3   3    15580.50    15870.92    197.02 o
   1   3   3    27534.74    25369.92    397.27 o
   3   3   3    58214.11    49484.59   1048.61 o
   5   3   3    15581.52    15695.70    152.78 o
   7   3   3     1191.88     1115.17      9.03 o
   9   3   3     2948.56     2723.60     49.60 o
  11   3   3     1084.01     1035.90     24.64 o
  13   3   3        0.08        2.96      5.84 o
  15   3   3       13.59       23.78      7.00 o
  17   3   3        2.18        4.78      7.57 o
 -16   4   3       40.66       55.16      5.81 o
 -14   4   3       18.34       17.03      4.56 o
 -12   4   3      119.35      101.60      4.75 o
 -10   4   3      179.30      191.38      5.27 o
  -8   4   3     1940.85     1804.94     22.53 o
  -6   4   3      339.09      394.90      5.59 o
  -4   4   3     1517.29     1775.11     24.16 o
  -2   4   3      913.19      878.39     10.90 o
   0   4   3      356.15      466.05      7.17 o
   2   4   3     8185.46     8654.92    164.72 o
   4   4   3     9568.14     9203.23    117.01 o
   6   4   3      836.81     1033.28     12.11 o
   8   4   3     1439.24     1460.81     23.95 o
  10   4   3      360.76      369.79      6.99 o
  12   4   3       68.50       51.80      6.05 o
  14   4   3      124.94      102.61      6.16 o
  16   4   3      116.53       93.90      7.86 o
 -17   5   3       27.67       23.49     15.64 o
 -15   5   3      162.62      160.88      5.57 o
 -13   5   3      628.05      625.92     12.40 o
 -11   5   3      415.55      416.55      9.20 o
  -9   5   3      396.95      370.94      5.34 o
  -7   5   3       65.91       61.64      4.43 o
  -5   5   3     1551.79     1483.75     27.18 o
  -3   5   3     7104.55     6915.14    115.51 o
  -1   5   3    20814.73    19551.50    322.05 o
   1   5   3      969.69      904.70     15.38 o
   3   5   3     2000.78     1660.80     23.83 o
   5   5   3     3838.48     3239.37     33.12 o
   7   5   3     8725.21     8388.43    103.22 o
   9   5   3      787.10      733.69      7.51 o
  11   5   3      127.86       89.47      6.12 o
  13   5   3      342.91      346.53      8.28 o
  15   5   3       86.70       93.44      7.40 o
 -16   6   3       84.33       85.48      6.74 o
 -14   6   3        0.06        5.82      5.66 o
 -12   6   3      581.78      571.07      6.37 o
 -10   6   3       26.46       31.38      4.51 o
  -8   6   3     2533.70     2457.08     48.49 o
  -6   6   3     1449.09     1377.41     28.94 o
  -4   6   3     1322.50     1222.97     17.00 o
  -2   6   3     5448.27     5056.97     82.00 o
   0   6   3     2935.51     2729.22     52.85 o
   2   6   3      824.30      835.31      9.46 o
   4   6   3       85.71      107.87      5.05 o
   6   6   3      507.89      571.06      7.05 o
   8   6   3      218.06      206.84      6.38 o
  10   6   3      520.10      520.12     11.51 o
  12   6   3      170.30      167.99      6.13 o
  14   6   3      221.73      221.32      6.80 o
  16   6   3      159.37      161.98      7.37 o
 -15   7   3      651.89      659.44     33.28 o
 -13   7   3     1032.63     1056.47     33.72 o
 -11   7   3     1166.22     1239.61     23.18 o
  -9   7   3     2402.77     2302.64     37.05 o
  -7   7   3     5826.56     5560.69    115.01 o
  -5   7   3     1834.44     1772.68     42.60 o
  -3   7   3      492.40      512.83     11.14 o
  -1   7   3     2052.02     1875.49     34.10 o
   1   7   3        5.20       13.09      4.73 o
   3   7   3      315.12      424.94     10.18 o
   5   7   3       49.99       34.96      4.62 o
   7   7   3      173.39      167.39      5.50 o
   9   7   3      215.60      228.16      7.25 o
  11   7   3      539.25      519.78      9.28 o
  13   7   3        0.08       11.31      5.78 o
  15   7   3        2.17        3.90      6.20 o
 -14   8   3        1.09        6.24      5.59 o
 -12   8   3        1.88       11.34      5.66 o
 -10   8   3      283.65      264.91      8.47 o
  -8   8   3      455.10      468.79      8.60 o
  -6   8   3     2038.21     1948.53     47.06 o
  -4   8   3     1590.60     1632.52     29.41 o
  -2   8   3     2212.95     2150.51     45.27 o
   0   8   3      543.52      491.69      8.14 o
   2   8   3        1.08        8.71      4.79 o
   4   8   3      316.65      282.19      5.99 o
   6   8   3        0.92        8.12      5.01 o
   8   8   3      160.50      172.94      6.30 o
  10   8   3        0.10        3.64      5.39 o
  12   8   3      257.97      254.18      5.93 o
  14   8   3      145.80      152.75      7.09 o
 -13   9   3       29.23       18.66      4.84 o
 -11   9   3        4.30        8.23      5.26 o
  -9   9   3      104.81      107.19      4.49 o
  -7   9   3      663.31      658.39     16.14 o
  -5   9   3     1831.79     1796.44     35.67 o
  -3   9   3        0.84       10.59      4.18 o
  -1   9   3     1275.69     1316.29     24.43 o
   1   9   3     3184.83     3116.14     45.45 o
   3   9   3      754.60      797.11     13.50 o
   5   9   3      479.15      566.73      6.98 o
   7   9   3       94.21      126.00      5.46 o
   9   9   3      439.34      424.83      8.75 o
  11   9   3       22.09       18.55      5.84 o
  13   9   3      238.96      197.07      6.55 o
 -12  10   3       46.76       43.74      5.77 o
 -10  10   3       54.40       57.26      5.61 o
  -8  10   3       76.01      121.72      5.59 o
  -6  10   3       30.24       41.51      6.81 o
  -4  10   3       48.09       38.41      4.75 o
  -2  10   3     3616.96     3502.58     84.81 o
   0  10   3      815.80      835.14     21.68 o
   2  10   3      294.33      314.02      6.23 o
   4  10   3       77.95       65.61      4.84 o
   6  10   3      371.40      319.65      5.58 o
   8  10   3      309.04      301.44      5.80 o
  10  10   3      231.07      241.90      6.83 o
  12  10   3       94.74       98.94      5.66 o
 -11  11   3        0.22       10.88      6.02 o
  -9  11   3       17.82       18.12      4.52 o
  -7  11   3        0.26        4.29      4.59 o
  -5  11   3      553.61      557.22     13.68 o
  -3  11   3      790.82      780.52     12.25 o
  -1  11   3     1217.23     1197.63     26.26 o
   1  11   3     1430.03     1457.38     27.04 o
   3  11   3     2089.41     2059.25     20.47 o
   5  11   3     3448.63     3203.81     37.58 o
   7  11   3      714.78      788.94     13.39 o
   9  11   3      273.87      267.60      6.53 o
  11  11   3      171.52      207.35     11.06 o
 -10  12   3       29.14       21.31      5.16 o
  -8  12   3      264.39      269.88      7.98 o
  -6  12   3      704.68      728.40     17.89 o
  -4  12   3      918.23      840.98     21.96 o
  -2  12   3       41.91       53.92      5.10 o
   0  12   3      210.65      213.43      7.02 o
   2  12   3      513.57      479.42      8.49 o
   4  12   3       24.01       24.64      4.82 o
   6  12   3        9.53       16.54      5.27 o
   8  12   3      143.66      127.96      5.40 o
  10  12   3       48.16       58.46      6.14 o
  -9  13   3      352.05      381.18     13.68 o
  -7  13   3      111.79      107.26      5.04 o
  -5  13   3       51.02       50.03      4.51 o
  -3  13   3      252.25      256.58      5.07 o
  -1  13   3       80.23       83.32      4.51 o
   1  13   3        9.79       14.53      4.70 o
   3  13   3       42.97       39.80      4.65 o
   5  13   3       28.91       29.26      4.96 o
   7  13   3       21.64       20.02      5.37 o
   9  13   3        7.56       13.06      6.04 o
  -8  14   3        1.24        0.14      5.39 o
  -6  14   3        3.43        7.89      4.52 o
  -4  14   3       21.40       25.52      5.32 o
  -2  14   3      121.80      120.22      5.10 o
   0  14   3       54.18       59.39      4.55 o
   2  14   3        9.09        7.60      5.50 o
   4  14   3       12.10       19.74      4.49 o
   6  14   3       16.51       11.63      4.78 o
   8  14   3        0.37        6.68      5.71 o
  -5  15   3      180.36      186.91      5.90 o
  -3  15   3       16.31       16.71      4.97 o
  -1  15   3        0.01        2.08      4.60 o
   1  15   3        8.49       17.05      5.14 o
   3  15   3       69.16       65.46      5.02 o
   5  15   3       95.13      103.76      5.33 o
 -16   0   4      200.33      218.49      8.07 o
 -14   0   4      131.57      131.52      6.48 o
 -12   0   4     1470.65     1407.26     19.11 o
 -10   0   4     3844.56     4028.18     65.54 o
  -8   0   4      134.46       83.49      5.01 o
  -6   0   4      159.18      247.92      6.15 o
  -4   0   4    11111.87    11205.18    154.38 o
  -2   0   4    31184.14    30091.36    701.81 o
   0   0   4    38414.25    40907.71    507.33 o
   2   0   4    24647.54    25199.14    304.88 o
   4   0   4    18904.90    18085.76   1325.87 o
   6   0   4       44.04       14.70     10.11 o
   8   0   4      518.74      472.88     11.25 o
  10   0   4       41.14       49.40      8.76 o
  12   0   4      384.95      396.58     10.79 o
  14   0   4      951.27     1041.37     22.29 o
  16   0   4      594.25      599.77     13.82 o
 -17   1   4       48.53       54.92      5.39 o
 -15   1   4      343.52      322.93      7.41 o
 -13   1   4      803.92      815.76     19.19 o
 -11   1   4      303.49      316.43      4.96 o
  -9   1   4      716.96      625.77      7.08 o
  -7   1   4      114.62       97.12      4.24 o
  -5   1   4       76.18       83.94      4.49 o
  -3   1   4     1249.28     1645.08      8.91 o
  -1   1   4    18697.49    18941.31     91.77 o
   1   1   4     9632.29    11356.28    117.21 o
   3   1   4    19300.90    18864.20    425.33 o
   5   1   4     2311.65     2525.09     52.49 o
   7   1   4    10747.30    10507.35    133.94 o
   9   1   4      302.98      283.91      6.64 o
  11   1   4      285.24      271.33      6.43 o
  13   1   4      331.38      355.39      6.55 o
  15   1   4       75.17       70.57      7.10 o
  17   1   4        0.02        0.40      7.50 o
 -16   2   4      164.45      180.31      6.01 o
 -14   2   4       45.89       60.59      4.88 o
 -12   2   4      434.06      435.54      4.97 o
 -10   2   4      131.04      180.50      4.30 o
  -8   2   4      180.89      153.11      4.00 o
  -6   2   4     1509.75     1531.08     17.81 o
  -4   2   4     4728.33     4970.34     50.24 o
  -2   2   4     6080.33     6093.75     48.56 o
   0   2   4    43619.44    43517.58    480.61 o
   2   2   4     3574.55     3513.57     63.16 o
   4   2   4     7715.07     7929.90     97.35 o
   6   2   4     5861.27     5835.26    105.82 o
   8   2   4      264.52      283.72      6.18 o
  10   2   4       71.56       76.63      5.71 o
  12   2   4      120.89      128.35      6.26 o
  14   2   4       39.14       38.21      6.13 o
  16   2   4        0.93        3.37      7.16 o
 -17   3   4       38.84       50.55      5.73 o
 -15   3   4        3.52        4.14      4.89 o
 -13   3   4       82.75       76.78      4.68 o
 -11   3   4      759.41      721.84      9.87 o
  -9   3   4     1221.97     1201.79     16.68 o
  -7   3   4     5206.42     5553.99     76.70 o
  -5   3   4      298.32      306.66      5.20 o
  -3   3   4      357.66      298.91      5.40 o
  -1   3   4      411.74      403.55      6.00 o
   1   3   4     3644.94     3742.52     53.42 o
   3   3   4       53.27       44.18      5.50 o
   5   3   4       52.05       63.99      6.28 o
   7   3   4      178.72      153.63      6.63 o
   9   3   4        2.30        5.70      6.96 o
  11   3   4     1168.25     1075.88     14.79 o
  13   3   4      160.18      137.15      6.42 o
  15   3   4       94.19      106.82      6.96 o
  17   3   4        2.73        5.19      9.12 o
 -16   4   4      702.99      752.46     17.70 o
 -14   4   4      408.94      408.71      8.27 o
 -12   4   4     1877.57     1895.19     32.29 o
 -10   4   4      331.91      338.15      6.81 o
  -8   4   4     1211.43     1218.41     14.76 o
  -6   4   4      722.29      721.50     16.06 o
  -4   4   4      761.52      851.00     14.98 o
  -2   4   4     7561.01     7587.40    134.21 o
   0   4   4      460.17      407.59      7.32 o
   2   4   4     4915.96     4897.20     96.96 o
   4   4   4     1594.58     1513.41     24.46 o
   6   4   4     1564.21     1417.09     12.80 o
   8   4   4     1005.42      916.63      9.62 o
  10   4   4      319.36      307.02      7.02 o
  12   4   4      144.75      127.82      6.49 o
  14   4   4       39.92       34.22      6.78 o
  16   4   4       64.65       55.43      8.11 o
 -15   5   4      113.84      131.22      5.07 o
 -13   5   4      138.48      144.18      5.34 o
 -11   5   4      195.31      200.25      4.38 o
  -9   5   4     7399.08     7361.15    113.04 o
  -7   5   4     2099.15     2111.75     26.65 o
  -5   5   4     4653.50     4910.03     77.54 o
  -3   5   4     7415.81     8147.81    118.12 o
  -1   5   4     3728.21     3834.82     54.67 o
   1   5   4      656.46      897.18     16.31 o
   3   5   4     1877.34     1820.80     45.51 o
   5   5   4     2425.93     2503.48     34.75 o
   7   5   4     1314.72     1176.73     13.56 o
   9   5   4     2026.01     1946.21     24.02 o
  11   5   4      458.13      450.90      7.07 o
  13   5   4      516.84      560.99      7.63 o
  15   5   4      111.58       96.23      7.29 o
 -16   6   4        1.01        7.48      6.23 o
 -14   6   4        2.56       -1.16      5.50 o
 -12   6   4       84.78       97.57      5.07 o
 -10   6   4      792.00      834.58     23.08 o
  -8   6   4      210.75      218.26      4.92 o
  -6   6   4      825.97      830.52     11.06 o
  -4   6   4        0.48       10.08      4.82 o
  -2   6   4     2830.67     2517.86     47.87 o
   0   6   4      112.71       82.76      4.41 o
   2   6   4      308.43      296.12      7.37 o
   4   6   4     2895.59     2947.19     42.79 o
   6   6   4      308.47      351.86      8.55 o
   8   6   4       83.06       67.02      5.44 o
  10   6   4      166.37      175.50      6.44 o
  12   6   4      141.35      143.42      6.35 o
  14   6   4      223.56      227.50      6.61 o
  16   6   4      272.75      253.82     10.05 o
 -15   7   4       75.34       85.61      5.74 o
 -13   7   4        0.00        5.57      4.89 o
 -11   7   4       18.10       16.98      4.68 o
  -9   7   4      983.03      963.99     18.04 o
  -7   7   4      116.58      120.44      4.34 o
  -5   7   4        3.35        6.07      3.99 o
  -3   7   4     6232.59     6271.15    142.62 o
  -1   7   4       83.29       93.51      4.97 o
   1   7   4      633.37      685.06     18.98 o
   3   7   4      335.67      294.23      6.02 o
   5   7   4      450.46      442.27      6.29 o
   7   7   4       44.17       41.86      5.38 o
   9   7   4      982.17      965.69     12.92 o
  11   7   4        4.47        9.17      6.17 o
  13   7   4       49.74       43.77      6.15 o
  15   7   4       12.65       21.33      6.44 o
 -14   8   4        0.00       12.16      5.40 o
 -12   8   4       19.89       24.01      4.92 o
 -10   8   4     1136.17     1162.56     19.55 o
  -8   8   4       83.54       80.17      4.35 o
  -6   8   4     1811.99     1837.40     44.80 o
  -4   8   4     1393.69     1238.82     29.18 o
  -2   8   4     6263.94     6106.12    164.86 o
   0   8   4        0.46       -0.01      4.49 o
   2   8   4     1032.77      929.49     17.40 o
   4   8   4       82.85       83.32      5.03 o
   6   8   4       14.15       10.27      5.21 o
   8   8   4       65.56       54.50      5.13 o
  10   8   4       15.12       15.79      5.28 o
  12   8   4        6.08       13.07      5.79 o
  14   8   4      286.99      269.60      7.52 o
 -13   9   4      312.60      360.50      8.04 o
 -11   9   4      287.89      294.48      8.16 o
  -9   9   4      935.30      901.89     17.22 o
  -7   9   4     4208.86     4113.45    100.88 o
  -5   9   4     1536.03     1414.07     45.35 o
  -3   9   4      113.23       90.29      4.56 o
  -1   9   4      387.52      372.91      9.67 o
   1   9   4       48.68       45.17      4.48 o
   3   9   4     1878.16     1768.73     29.52 o
   5   9   4      182.29      154.56      4.88 o
   7   9   4      102.47       93.42      5.07 o
   9   9   4        6.08       22.38      5.83 o
  11   9   4      288.89      343.31      9.19 o
  13   9   4       68.04       90.39      6.83 o
 -12  10   4       66.96       58.40      5.39 o
 -10  10   4      470.02      456.10     15.31 o
  -8  10   4       22.99       30.02      4.68 o
  -6  10   4      371.49      374.56     10.89 o
  -4  10   4     2610.64     2533.39     57.02 o
  -2  10   4       22.23       28.42      4.72 o
   0  10   4      735.65      713.34     13.64 o
   2  10   4       58.65       64.19      4.94 o
   4  10   4     1331.39     1369.60     19.85 o
   6  10   4       42.75       42.35      4.37 o
   8  10   4       55.16       58.43      5.63 o
  10  10   4        3.24       13.19      5.98 o
  12  10   4        5.05        6.93      6.12 o
 -11  11   4        1.76       -0.23      5.30 o
  -9  11   4        0.71        6.77      4.45 o
  -7  11   4      154.79      159.47      5.73 o
  -5  11   4       15.73       29.99      5.88 o
  -3  11   4      220.38      232.88      5.80 o
  -1  11   4     1447.98     1419.06     20.45 o
   1  11   4      272.19      302.56      5.94 o
   3  11   4       98.91      107.51      5.11 o
   5  11   4      253.53      275.30      7.47 o
   7  11   4      308.69      282.78      6.06 o
   9  11   4        5.31        6.38      5.13 o
  11  11   4        0.76        3.49      6.04 o
 -10  12   4        8.17        5.39      5.40 o
  -8  12   4      104.47      116.04      5.40 o
  -6  12   4       59.36       59.73      5.28 o
  -4  12   4       59.13       67.58      5.39 o
  -2  12   4        0.01        5.08      4.50 o
   0  12   4       19.67       24.33      4.44 o
   2  12   4       23.48       22.96      4.52 o
   4  12   4      202.23      204.66      5.42 o
   6  12   4       98.77      113.00      5.32 o
   8  12   4       37.08       40.80      5.28 o
  10  12   4        2.08        7.37      6.24 o
  -9  13   4       52.49       52.78      4.94 o
  -7  13   4       12.13       25.41      4.92 o
  -5  13   4       49.99       45.29      5.06 o
  -3  13   4       56.65       44.83      4.76 o
  -1  13   4      141.96      129.77      4.63 o
   1  13   4       80.77       84.96      4.98 o
   3  13   4      408.09      389.85      6.38 o
   5  13   4      128.97      155.24      5.29 o
   7  13   4      325.57      319.22      7.34 o
   9  13   4      296.98      276.98     10.78 o
  -8  14   4      170.73      172.41      8.33 o
  -6  14   4      345.50      348.22     12.42 o
  -4  14   4      555.76      590.03     16.18 o
  -2  14   4       83.16      102.16      4.87 o
   0  14   4      152.51      166.25      5.13 o
   2  14   4      330.63      347.48      9.90 o
   4  14   4      177.25      194.31      5.13 o
   6  14   4       28.02       33.32      5.25 o
  -5  15   4       74.89       57.41      5.48 o
  -3  15   4       23.26       13.21      5.27 o
  -1  15   4        9.55        5.47      5.42 o
   1  15   4        0.16        6.04      5.12 o
   3  15   4        3.87       15.33      5.53 o
   5  15   4       10.75       12.11      6.18 o
 -17   1   5       11.82       14.93      5.64 o
 -15   1   5       57.00       66.95      5.01 o
 -13   1   5       45.32       48.40      4.52 o
 -11   1   5     3503.23     3452.47     49.28 o
  -9   1   5       66.56       36.52      4.09 o
  -7   1   5     1782.46     1690.77     23.72 o
  -5   1   5     8889.27     8725.36     58.22 o
  -3   1   5    25772.05    25683.53    280.61 o
  -1   1   5    68562.07    67877.48    398.84 o
   1   1   5      832.58     1034.48      9.45 o
   3   1   5    22373.15    22097.92    513.00 o
   5   1   5      325.68      205.08      7.01 o
   7   1   5      986.39      907.12     22.03 o
   9   1   5      109.14      113.50      6.94 o
  11   1   5      217.26      200.32      7.14 o
  13   1   5       51.07       60.62      7.34 o
  15   1   5        4.90        6.09      7.54 o
  17   1   5        0.01        1.72      8.81 o
 -16   2   5      604.95      604.99     11.77 o
 -14   2   5      793.49      828.38     13.94 o
 -12   2   5        0.14        4.56      4.25 o
 -10   2   5      322.81      312.05      5.40 o
  -8   2   5      866.94      966.86     13.84 o
  -6   2   5      339.97      357.80      4.63 o
  -4   2   5     2256.82     2590.37     27.26 o
  -2   2   5     4584.86     4589.90     38.92 o
   0   2   5     2549.40     2992.98     41.47 o
   2   2   5     6512.99     6854.67    119.42 o
   4   2   5      292.84      311.07      6.22 o
   6   2   5    20284.64    18744.30    328.44 o
   8   2   5     2140.61     2027.52     30.73 o
  10   2   5      519.17      486.03      7.79 o
  12   2   5        0.07       10.28      6.44 o
  14   2   5        4.01        8.60      6.24 o
  16   2   5       86.93       73.21      8.29 o
 -17   3   5       93.72       83.64      5.88 o
 -15   3   5        1.10       -2.27      4.77 o
 -13   3   5       13.32       12.09      4.22 o
 -11   3   5      198.48      221.48      4.39 o
  -9   3   5      630.47      582.87      9.91 o
  -7   3   5       75.29       64.84      3.77 o
  -5   3   5       91.16       71.88      4.30 o
  -3   3   5      148.28      263.13      7.63 o
  -1   3   5       36.83       47.28      5.45 o
   1   3   5     7291.84     7047.28    111.69 o
   3   3   5      541.88      433.92      8.68 o
   5   3   5      562.39      542.14      7.42 o
   7   3   5     5527.35     5140.56    114.93 o
   9   3   5    15849.36    15535.65    264.39 o
  11   3   5     2396.47     2589.33     50.37 o
  13   3   5      399.74      404.51      8.47 o
  15   3   5     1005.36      988.04     22.93 o
  17   3   5      282.86      279.45     11.31 o
 -16   4   5       54.11       55.97      5.77 o
 -14   4   5       92.06      112.65      4.82 o
 -12   4   5      270.65      265.53      4.95 o
 -10   4   5      251.22      257.28      4.81 o
  -8   4   5      513.18      579.47      8.21 o
  -6   4   5      208.24      212.37      4.91 o
  -4   4   5     2013.96     2312.98     36.63 o
  -2   4   5     2153.75     2031.71     31.09 o
   0   4   5     1595.08     1786.56     31.85 o
   2   4   5      589.56      638.98     10.78 o
   4   4   5     4970.63     5534.36    103.59 o
   6   4   5     1403.10     1289.31     15.09 o
   8   4   5      648.83      717.90      8.48 o
  10   4   5     2025.04     1909.73     20.55 o
  12   4   5        5.46        8.60      5.72 o
  14   4   5        0.01       -3.16      7.41 o
  16   4   5        8.40       11.44      7.76 o
 -15   5   5       98.71      101.30      5.17 o
 -13   5   5      440.40      467.59     10.40 o
 -11   5   5      147.37      155.80      4.57 o
  -9   5   5       17.49       35.06      4.57 o
  -7   5   5      595.65      650.90      7.67 o
  -5   5   5      349.09      355.06      9.11 o
  -3   5   5      504.30      410.27      8.88 o
  -1   5   5      123.83       90.83      4.04 o
   1   5   5      587.94      519.91     13.34 o
   3   5   5        7.78       24.04      4.83 o
   5   5   5    10993.97    10674.78    163.24 o
   7   5   5     1356.41     1260.06     19.28 o
   9   5   5     1207.83     1123.90     10.73 o
  11   5   5       92.42       73.46      6.77 o
  13   5   5      423.00      431.41      9.71 o
  15   5   5      140.56      156.34      8.13 o
 -16   6   5       35.25       41.50      6.22 o
 -14   6   5      296.37      304.06      9.00 o
 -12   6   5      150.93      162.34      4.98 o
 -10   6   5      439.32      423.67      8.30 o
  -8   6   5     2230.55     2170.34     36.89 o
  -6   6   5     2434.72     2572.35     46.54 o
  -4   6   5       49.47       26.31      4.25 o
  -2   6   5     3242.43     3388.00     65.26 o
   0   6   5      780.54      856.85     19.97 o
   2   6   5     2009.09     1939.04     48.66 o
   4   6   5     3448.30     3302.11     67.90 o
   6   6   5     1159.38     1020.76     13.38 o
   8   6   5      518.27      451.71      9.89 o
  10   6   5      621.92      599.88      8.02 o
  12   6   5       72.29       75.81      6.15 o
  14   6   5       19.14       16.84      7.02 o
  16   6   5        1.83        7.99      7.55 o
 -15   7   5        0.83       -1.27      5.70 o
 -13   7   5      136.45      132.18      5.29 o
 -11   7   5      569.68      583.29      7.60 o
  -9   7   5      870.73      851.65     15.31 o
  -7   7   5      823.09      805.89     19.29 o
  -5   7   5     3294.69     2886.11     56.34 o
  -3   7   5    10082.14     9660.03    202.35 o
  -1   7   5    11088.17    10991.32    266.92 o
   1   7   5     2967.88     2765.22     71.31 o
   3   7   5     2505.13     2417.69     59.93 o
   5   7   5     4293.98     4476.34     67.97 o
   7   7   5      296.92      308.93      6.10 o
   9   7   5       62.58       59.66      5.80 o
  11   7   5       56.58       49.41      5.45 o
  13   7   5        0.53        8.27      5.72 o
  15   7   5      163.85      165.90      7.07 o
 -14   8   5      215.15      236.72      8.16 o
 -12   8   5       69.90       74.78      5.19 o
 -10   8   5        0.49       -1.25      3.95 o
  -8   8   5      402.74      399.26     13.14 o
  -6   8   5      899.29      855.73     17.52 o
  -4   8   5      119.99      136.05      6.77 o
  -2   8   5      518.35      509.75     13.62 o
   0   8   5     2117.30     2097.16     53.32 o
   2   8   5     1695.79     1763.65     39.87 o
   4   8   5     4736.01     4856.60    117.27 o
   6   8   5      701.41      704.82     10.16 o
   8   8   5       64.07       96.68      5.90 o
  10   8   5       26.35       37.51      6.19 o
  12   8   5      247.71      274.55      6.58 o
  14   8   5       12.58       14.29      6.61 o
 -13   9   5        9.95       14.15      5.46 o
 -11   9   5        0.53        5.56      4.55 o
  -9   9   5     1324.71     1315.94     38.00 o
  -7   9   5        0.10        6.20      4.60 o
  -5   9   5      425.31      415.89     11.63 o
  -3   9   5      137.13      116.79      5.22 o
  -1   9   5     1264.58     1241.08     28.31 o
   1   9   5     1399.00     1295.52     33.04 o
   3   9   5      228.69      234.22      9.78 o
   5   9   5      469.26      451.76      6.32 o
   7   9   5      668.65      699.36      9.30 o
   9   9   5      251.67      263.52      8.68 o
  11   9   5      532.77      577.88     11.08 o
  13   9   5       56.43       52.14      6.60 o
 -12  10   5        6.27       10.12      5.63 o
 -10  10   5      226.70      206.24      5.18 o
  -8  10   5        3.20       10.03      4.01 o
  -6  10   5       32.84       43.69      4.11 o
  -4  10   5       18.82       19.28      4.70 o
  -2  10   5       28.78       33.87      4.02 o
   0  10   5     1206.85     1213.52     27.74 o
   2  10   5      436.66      425.78      9.07 o
   4  10   5      469.99      425.47      9.63 o
   6  10   5       15.45       13.91      4.68 o
   8  10   5       41.56       47.11      5.79 o
  10  10   5      485.74      528.31     10.35 o
  12  10   5        1.99       10.25      6.67 o
 -11  11   5       65.86       65.27      5.00 o
  -9  11   5       42.73       57.23      4.92 o
  -7  11   5        8.56       13.97      4.55 o
  -5  11   5      213.61      218.30      5.82 o
  -3  11   5        0.39        3.39      4.07 o
  -1  11   5       11.78       15.33      4.98 o
   1  11   5      132.25      135.68      4.86 o
   3  11   5       76.01       92.46      4.64 o
   5  11   5       17.85       18.16      4.53 o
   7  11   5      318.63      351.57      9.99 o
   9  11   5      463.71      464.74     10.12 o
  11  11   5      649.26      633.71     17.60 o
 -10  12   5      205.77      173.73      5.22 o
  -8  12   5       50.93       52.15      4.69 o
  -6  12   5        2.62       10.29      4.44 o
  -4  12   5       68.78       71.27      6.36 o
  -2  12   5       56.90       50.66      4.97 o
   0  12   5        2.14        7.50      4.84 o
   2  12   5      174.82      159.41      4.75 o
   4  12   5       87.15       98.30      4.52 o
   6  12   5      349.05      335.82      7.53 o
   8  12   5      154.76      150.43      6.20 o
  10  12   5        5.26        3.49      6.27 o
  -9  13   5        2.85       14.96      5.50 o
  -7  13   5       30.04       39.44      5.22 o
  -5  13   5      345.66      352.68     12.14 o
  -3  13   5      506.26      540.83     17.09 o
  -1  13   5      127.98      152.66      6.28 o
   1  13   5       35.02       44.27      4.88 o
   3  13   5      169.85      180.48      4.71 o
   5  13   5       39.55       47.57      4.87 o
   7  13   5      149.97      144.90      5.36 o
   9  13   5        8.31        8.93      5.66 o
  -6  14   5       21.78       16.77      4.79 o
  -4  14   5        0.28        6.20      4.88 o
  -2  14   5       42.51       42.23      5.09 o
   0  14   5        6.13        8.55      4.89 o
   2  14   5        7.66        8.76      5.35 o
   4  14   5       60.60       58.65      5.16 o
   6  14   5       33.93       51.75      5.26 o
  -3  15   5      198.60      179.76     10.31 o
  -1  15   5       89.45      101.86      5.39 o
   1  15   5      397.65      367.66     13.78 o
   3  15   5      321.48      331.42      9.94 o
 -16   0   6      153.38      142.44      7.81 o
 -14   0   6        3.77        4.85      6.78 o
 -12   0   6      216.07      247.57      7.20 o
 -10   0   6     1203.56     1043.29     21.54 o
  -8   0   6      665.50      672.00     13.89 o
  -6   0   6      506.41      550.45      8.69 o
  -4   0   6    13651.19    14244.12    202.55 o
  -2   0   6     7243.04     7790.72     78.58 o
   0   0   6    59562.01    59464.78   2275.35 o
   2   0   6     7624.66     8948.29    125.82 o
   4   0   6    14932.80    14343.83    448.73 o
   6   0   6     1923.02     1659.37    137.35 o
   8   0   6     1869.50     1818.66     99.83 o
  10   0   6     1445.00     1475.54     31.87 o
  12   0   6     1057.45      998.08     15.09 o
  14   0   6        5.28       -0.60      9.85 o
  16   0   6      234.05      207.41     14.25 o
 -17   1   6      227.10      233.78      6.10 o
 -15   1   6      110.38      124.74      5.02 o
 -13   1   6       15.03       16.48      4.47 o
 -11   1   6      134.25      134.74      3.99 o
  -9   1   6        8.83       12.69      4.09 o
  -7   1   6     3055.93     3204.07     27.07 o
  -5   1   6      241.49      253.54      4.45 o
  -3   1   6      193.15      168.31      4.25 o
  -1   1   6     9693.97    10529.35     46.60 o
   1   1   6     2008.10     2333.83     20.59 o
   3   1   6     1017.27      834.20     11.41 o
   5   1   6        4.25        6.07      5.96 o
   7   1   6      235.11      191.06      8.43 o
   9   1   6      497.68      395.56      9.07 o
  11   1   6      103.31       66.99      7.67 o
  13   1   6      136.40      147.44      7.83 o
  15   1   6      253.67      260.24      8.52 o
  17   1   6       94.63       85.02      9.50 o
 -16   2   6      385.57      369.67      7.84 o
 -14   2   6      312.58      341.57      5.24 o
 -12   2   6      927.04      932.07     14.74 o
 -10   2   6      900.47      886.44     10.38 o
  -8   2   6     4485.54     4474.26     42.69 o
  -6   2   6       14.65       53.95      3.10 o
  -4   2   6      103.64       54.11     12.52 o
  -2   2   6       86.45       78.76      4.03 o
   0   2   6    27872.99    28921.86    356.04 o
   2   2   6     6079.71     6041.58    108.32 o
   4   2   6     4946.49     4939.44    106.42 o
   6   2   6     2898.99     2856.16     75.16 o
   8   2   6     1442.32     1166.61     31.23 o
  10   2   6      128.37      131.70      6.85 o
  12   2   6      352.70      350.33      8.22 o
  14   2   6       37.82       33.34      8.44 o
  16   2   6       69.60       87.32      9.60 o
 -17   3   6      169.09      176.34      7.47 o
 -15   3   6       64.51       65.23      5.23 o
 -13   3   6      436.17      483.34     10.39 o
 -11   3   6     1528.88     1493.35     21.68 o
  -9   3   6      838.38      854.58      9.24 o
  -7   3   6      142.87      210.19      3.95 o
  -5   3   6      134.06      143.57      4.35 o
  -3   3   6    12525.26    13363.59    160.37 o
  -1   3   6     8706.06     9328.08     95.75 o
   1   3   6     5998.16     6361.94    121.77 o
   3   3   6       14.34       16.24      4.10 o
   5   3   6     1252.94     1148.61     20.30 o
   7   3   6        7.13       11.82      6.00 o
   9   3   6     1209.44     1224.79     17.51 o
  11   3   6       34.79       52.13      8.10 o
  13   3   6       12.38       11.41      8.45 o
  15   3   6      168.88      147.35      8.60 o
 -16   4   6       90.64      113.74      5.46 o
 -14   4   6      173.71      164.12      5.15 o
 -12   4   6     1274.54     1281.18     22.29 o
 -10   4   6     7976.95     8039.26    101.54 o
  -8   4   6     7496.80     7424.58     96.65 o
  -6   4   6    11862.85    12022.75    219.69 o
  -4   4   6    15040.26    14268.81    246.16 o
  -2   4   6    11061.00    10749.99    147.33 o
   0   4   6     1156.64     1281.06     24.74 o
   2   4   6       50.29       53.09      4.49 o
   4   4   6      399.02      440.23      7.96 o
   6   4   6      563.53      518.91      7.03 o
   8   4   6     1206.93     1085.03     13.95 o
  10   4   6      564.82      584.07      7.90 o
  12   4   6      275.79      262.45      7.41 o
  14   4   6       97.39       97.52      7.53 o
  16   4   6       49.49       54.42      8.45 o
 -15   5   6      268.62      270.35     10.11 o
 -13   5   6       87.93       98.66      4.73 o
 -11   5   6     1339.16     1409.44     27.13 o
  -9   5   6      644.41      631.77     13.97 o
  -7   5   6      135.71      185.99      5.28 o
  -5   5   6      847.78      912.44     16.51 o
  -3   5   6    10537.69    10569.24    204.22 o
  -1   5   6     5032.06     4779.62    100.01 o
   1   5   6     2533.40     2628.65     45.94 o
   3   5   6     4009.96     4029.21     96.87 o
   5   5   6       90.83       59.56      5.29 o
   7   5   6      254.16      226.45      6.42 o
   9   5   6     1867.09     1909.98     21.73 o
  11   5   6      289.05      256.55      6.78 o
  13   5   6      366.55      410.19      8.23 o
  15   5   6       10.71       12.09      8.26 o
 -16   6   6        1.08       10.57      5.50 o
 -14   6   6        4.39        9.51      4.72 o
 -12   6   6      433.37      407.81      5.40 o
 -10   6   6      729.10      721.56     11.39 o
  -8   6   6      467.81      488.82     10.63 o
  -6   6   6     1635.20     1634.65     30.14 o
  -4   6   6        5.14       11.27      3.76 o
  -2   6   6       30.60       67.06      4.45 o
   0   6   6     5478.63     5339.98    105.82 o
   2   6   6     5009.90     5257.81    117.34 o
   4   6   6     1123.88      971.24     18.97 o
   6   6   6       40.87       27.80      5.96 o
   8   6   6      275.52      296.95      6.74 o
  10   6   6     2978.67     3126.35     40.03 o
  12   6   6      339.34      361.50      7.66 o
  14   6   6      140.54      130.26      7.86 o
 -15   7   6        7.98       17.60      5.37 o
 -13   7   6        1.56        7.43      5.09 o
 -11   7   6        7.02       14.35      4.11 o
  -9   7   6       25.88       30.01      4.38 o
  -7   7   6      561.04      556.89     11.43 o
  -5   7   6       88.41       67.45      3.85 o
  -3   7   6      506.68      543.88     14.00 o
  -1   7   6       38.75       35.86      4.49 o
   1   7   6      313.76      359.83     10.51 o
   3   7   6      219.50      286.38     10.80 o
   5   7   6      255.17      261.57      7.53 o
   7   7   6       30.47       43.31      5.85 o
   9   7   6      421.33      412.78      7.76 o
  11   7   6       53.46       46.82      6.33 o
  13   7   6      122.51      131.24      6.49 o
  15   7   6       13.11       19.28      7.30 o
 -14   8   6       22.93       20.86      5.91 o
 -12   8   6        0.89        1.16      4.69 o
 -10   8   6      163.62      150.58      4.25 o
  -8   8   6      235.04      227.15      4.48 o
  -6   8   6      118.02      106.86      5.07 o
  -4   8   6      464.28      494.58     12.59 o
  -2   8   6      849.90      799.05     25.82 o
   0   8   6      305.26      287.03     10.19 o
   2   8   6     2007.60     1889.57     52.09 o
   4   8   6     2036.88     1956.12     47.71 o
   6   8   6     2093.73     2014.69     35.95 o
   8   8   6      848.89      799.23     13.94 o
  10   8   6     1033.19     1091.75     21.08 o
  12   8   6        0.73        7.08      5.96 o
  14   8   6      324.60      316.46     11.46 o
 -13   9   6      100.50      104.39      4.93 o
 -11   9   6       12.90        8.11      4.84 o
  -9   9   6      121.06      108.21      5.25 o
  -7   9   6      163.46      138.52      5.09 o
  -5   9   6      681.85      670.05     18.47 o
  -3   9   6     6364.60     6188.19    191.11 o
  -1   9   6     4275.26     4231.91    124.14 o
   1   9   6     2997.63     2935.53     76.88 o
   3   9   6     1009.99     1084.54     25.98 o
   5   9   6     1209.88     1218.16     20.12 o
   7   9   6      152.48      113.39      5.80 o
   9   9   6        7.62        5.40      5.66 o
  11   9   6       58.34       57.93      6.09 o
  13   9   6       17.71       24.91      6.34 o
 -12  10   6      574.38      560.61     17.18 o
 -10  10   6      413.93      432.63     13.64 o
  -8  10   6      585.55      589.65     17.80 o
  -6  10   6     3582.49     3448.86     96.52 o
  -4  10   6     3187.66     3146.13     96.80 o
  -2  10   6     1822.01     1880.18     45.95 o
   0  10   6      117.08      103.36      5.05 o
   2  10   6       69.42       77.73      4.68 o
   4  10   6       66.97       54.81      4.78 o
   6  10   6       41.72       40.60      4.12 o
   8  10   6      150.09      157.33      5.94 o
  10  10   6        1.08       17.55      6.01 o
  12  10   6      143.37      152.22      6.67 o
 -11  11   6       32.79       30.14      5.70 o
  -9  11   6       12.73       15.25      4.76 o
  -7  11   6       13.19        7.58      4.64 o
  -5  11   6      252.55      224.17      6.61 o
  -3  11   6       80.96       91.78      4.76 o
  -1  11   6      259.87      261.70      6.91 o
   1  11   6       41.13       40.77      5.00 o
   3  11   6      326.38      302.22      9.08 o
   5  11   6       83.53       72.85      4.80 o
   7  11   6        8.29       14.58      4.83 o
   9  11   6      189.30      151.38      6.33 o
  11  11   6       75.10       70.96      6.46 o
 -10  12   6      265.51      253.56      8.67 o
  -8  12   6      492.69      492.26     14.16 o
  -6  12   6      119.31      137.04      5.30 o
  -4  12   6       71.29       60.10      4.73 o
  -2  12   6      559.37      529.63     15.69 o
   0  12   6      338.37      353.28      7.42 o
   2  12   6      229.61      239.05      7.60 o
   4  12   6       25.71       35.94      4.68 o
   6  12   6      143.08      134.80      5.21 o
   8  12   6       18.34       20.22      5.65 o
  10  12   6       24.12       22.60      6.50 o
  -9  13   6       16.56       14.59      5.45 o
  -7  13   6      136.48      143.91      7.45 o
  -5  13   6      150.46      172.52      7.11 o
  -3  13   6      145.04      165.69     10.48 o
  -1  13   6       23.03       39.56      5.23 o
   1  13   6      171.65      181.91      7.62 o
   3  13   6       45.50       61.46      5.29 o
   5  13   6       91.07       98.72      5.11 o
   7  13   6        4.56        6.74      4.77 o
   9  13   6        4.05        4.78      8.46 o
  -6  14   6       22.43       29.82      5.27 o
  -4  14   6       51.42       41.76      5.06 o
  -2  14   6       41.34       46.98      5.21 o
   0  14   6      120.19      130.35      7.28 o
   2  14   6      368.09      350.71      5.52 o
   4  14   6      186.46      202.03      5.50 o
   6  14   6      174.87      183.64      5.81 o
  -3  15   6       23.70       29.20      5.66 o
  -1  15   6       93.41       96.33      5.01 o
   1  15   6       52.57       56.19      5.38 o
   3  15   6       41.73       47.59      5.69 o
 -17   1   7      134.96      157.75      5.70 o
 -15   1   7      564.81      596.73     12.36 o
 -13   1   7      617.75      658.37     11.63 o
 -11   1   7      321.08      328.45      5.29 o
  -9   1   7     1112.52     1094.62     13.08 o
  -7   1   7     3451.41     3573.28     32.69 o
  -5   1   7      861.51      955.50      7.20 o
  -3   1   7     1962.88     2348.51     13.18 o
  -1   1   7    15574.46    16754.93     83.61 o
   1   1   7    14667.67    16168.98     90.38 o
   3   1   7        1.39       21.90      4.50 o
   5   1   7     1549.46     1304.85     30.68 o
   7   1   7     1356.96     1185.97     44.67 o
   9   1   7     7306.70     6896.74    261.33 o
  11   1   7      152.14      131.84      7.88 o
  13   1   7       66.30       73.24      7.76 o
  15   1   7       68.68       80.01      8.78 o
 -16   2   7      223.67      218.54      5.67 o
 -14   2   7      125.97      135.75      5.08 o
 -12   2   7      985.25      958.88     14.98 o
 -10   2   7     2044.66     1986.08     22.43 o
  -8   2   7      674.93      769.36      8.33 o
  -6   2   7      123.97       45.43      3.89 o
  -4   2   7     3556.72     3346.25     38.41 o
  -2   2   7      180.25      250.61      5.13 o
   0   2   7      839.99      923.02      9.84 o
   2   2   7     1942.32     1966.65     28.17 o
   4   2   7     1111.39     1114.02     23.33 o
   6   2   7      679.50      663.54     16.31 o
   8   2   7     1672.28     1706.51     53.20 o
  10   2   7       46.20       68.16      6.52 o
  12   2   7     1378.85     1295.69     34.19 o
  14   2   7      648.08      680.79     24.45 o
  16   2   7      408.20      432.19     17.48 o
 -17   3   7        1.47       10.08      5.20 o
 -15   3   7       71.38       81.64      4.54 o
 -13   3   7      640.71      647.00      8.13 o
 -11   3   7       64.46       66.87      4.20 o
  -9   3   7      101.82      104.13      3.88 o
  -7   3   7      105.04       75.31      3.83 o
  -5   3   7       49.45       49.07      3.92 o
  -3   3   7     1797.81     1813.64     20.36 o
  -1   3   7       78.14       76.96      4.06 o
   1   3   7      772.32      764.54     15.47 o
   3   3   7      173.66      237.39      6.40 o
   5   3   7       94.30      151.37      5.18 o
   7   3   7     2876.70     3003.57     77.94 o
   9   3   7     2134.08     2069.90     56.83 o
  11   3   7      193.68      225.31      8.71 o
  13   3   7      332.13      288.25      9.85 o
  15   3   7      139.91      133.58     11.60 o
 -16   4   7       92.45       72.38      5.06 o
 -14   4   7        1.50        6.72      4.70 o
 -12   4   7      119.32      109.09      4.86 o
 -10   4   7      135.46      127.24      4.28 o
  -8   4   7      474.58      465.26      8.53 o
  -6   4   7     3723.61     3791.42     87.24 o
  -4   4   7      720.96      538.84     10.14 o
  -2   4   7      191.32      192.06      4.23 o
   0   4   7     3258.73     3345.49     55.30 o
   2   4   7      158.01      152.95      4.67 o
   4   4   7      241.00      283.98      6.69 o
   6   4   7     2076.45     2235.32     28.82 o
   8   4   7      128.33      138.60      6.67 o
  10   4   7      850.77      892.01     21.10 o
  12   4   7       40.09       63.72      7.23 o
  14   4   7        8.85        3.19      8.63 o
  16   4   7        0.07       10.27     12.56 o
 -15   5   7       61.50       62.28      5.41 o
 -13   5   7      495.59      498.54      5.80 o
 -11   5   7       87.52       86.26      4.35 o
  -9   5   7      784.31      750.19     12.02 o
  -7   5   7       41.00       34.60      4.20 o
  -5   5   7      591.10      610.48     10.61 o
  -3   5   7     1692.81     1995.96     43.55 o
  -1   5   7       25.21      120.63     28.82 o
   1   5   7       13.54       30.01      4.39 o
   3   5   7       94.23      125.53      6.20 o
   5   5   7      653.67      717.18     18.33 o
   7   5   7      263.53      295.44      7.82 o
   9   5   7      327.10      361.86     10.58 o
  11   5   7      747.14      767.67     10.06 o
  13   5   7       35.18       48.98      7.70 o
  15   5   7       47.69       56.68      8.93 o
 -16   6   7        0.08       -1.43      5.62 o
 -14   6   7       30.47       25.66      4.93 o
 -12   6   7       31.12       30.35      4.90 o
 -10   6   7     1933.15     1968.42     25.21 o
  -8   6   7     1515.37     1544.02     22.38 o
  -6   6   7     1193.75     1197.69     25.25 o
  -4   6   7     2075.39     2016.89     45.04 o
  -2   6   7     4690.42     4683.89     95.95 o
   0   6   7      221.65      205.77      4.23 o
   2   6   7     2603.72     2804.48     69.25 o
   4   6   7       53.08       63.34      5.14 o
   6   6   7      184.03      185.49      6.06 o
   8   6   7     1545.69     1477.43     22.49 o
  10   6   7        4.29        0.20      5.52 o
  12   6   7       20.07       12.51      6.26 o
  14   6   7      218.67      224.31      8.10 o
 -15   7   7      354.49      387.37     11.24 o
 -13   7   7      820.31      823.98     25.82 o
 -11   7   7      326.70      358.67      7.96 o
  -9   7   7      254.37      231.49      5.68 o
  -7   7   7       85.86       70.30      3.98 o
  -5   7   7      553.19      521.82     10.80 o
  -3   7   7      543.25      513.49     15.14 o
  -1   7   7     1674.34     1620.47     31.80 o
   1   7   7     1860.49     1706.29     47.78 o
   3   7   7     2605.90     2420.98     70.69 o
   5   7   7     3607.08     3548.80     91.05 o
   7   7   7     1632.02     1570.10     28.66 o
   9   7   7     1555.88     1510.14     36.59 o
  11   7   7      919.82      977.88     18.28 o
  13   7   7      103.54      134.99      7.05 o
  15   7   7        8.00       10.64      8.48 o
 -14   8   7        1.24        4.82      4.68 o
 -12   8   7        8.00       20.83      5.02 o
 -10   8   7       22.35       27.97      4.04 o
  -8   8   7      191.79      193.22      5.14 o
  -6   8   7      453.10      428.18      8.91 o
  -4   8   7     2156.98     2112.79     47.64 o
  -2   8   7     1050.58     1025.09     34.87 o
   0   8   7      192.70      214.27      5.74 o
   2   8   7      369.02      383.33     13.01 o
   4   8   7        2.66        8.51      4.81 o
   6   8   7      685.29      649.34     15.24 o
   8   8   7      540.05      591.01     21.30 o
  10   8   7      293.00      298.18      7.74 o
  12   8   7      230.82      234.34      7.56 o
  14   8   7       84.20      105.82      7.50 o
 -13   9   7        9.07       10.26      4.71 o
 -11   9   7        4.86        8.80      5.05 o
  -9   9   7      121.87      105.30      4.53 o
  -7   9   7       25.94       33.70      4.25 o
  -5   9   7        4.29        3.77      4.48 o
  -3   9   7     1068.27     1132.39     30.46 o
  -1   9   7     1629.23     1667.95     53.19 o
   1   9   7      186.99      196.69      5.85 o
   3   9   7       70.10       78.41      4.91 o
   5   9   7        3.72       11.76      4.78 o
   7   9   7        3.14        0.29      5.24 o
   9   9   7      127.43      135.54      6.01 o
  11   9   7      251.98      231.69      6.77 o
  13   9   7        5.33       13.20      6.55 o
 -12  10   7       26.50       27.19      5.47 o
 -10  10   7       23.09       32.90      4.84 o
  -8  10   7        0.03        4.26      5.15 o
  -6  10   7        0.72        0.38      4.59 o
  -4  10   7      134.09      130.36      7.23 o
  -2  10   7      437.15      441.21     11.48 o
   0  10   7      233.34      260.04      8.62 o
   2  10   7      401.41      388.04     14.81 o
   4  10   7       56.57       40.41      4.82 o
   6  10   7       55.11       61.18      4.67 o
   8  10   7        2.39        3.90      5.69 o
  10  10   7       47.12       47.06      7.29 o
  12  10   7       38.42       50.82      5.81 o
 -11  11   7       68.96       64.48      5.25 o
  -9  11   7        0.25        2.83      4.74 o
  -7  11   7       37.22       48.35      4.99 o
  -5  11   7      500.00      465.37     17.22 o
  -3  11   7        0.70        8.47      4.26 o
  -1  11   7       22.65       21.60      4.42 o
   1  11   7       38.38       47.08      4.43 o
   3  11   7       55.35       44.26      5.35 o
   5  11   7       29.33       43.67      5.20 o
   7  11   7       10.73       15.63      5.17 o
   9  11   7       60.78       45.34      5.69 o
  11  11   7       14.42       20.81      6.82 o
 -10  12   7      152.76      148.52     10.06 o
  -8  12   7      516.46      460.84     20.35 o
  -6  12   7      146.71      161.80      5.43 o
  -4  12   7      999.77      972.33     33.56 o
  -2  12   7       32.62       27.73      5.05 o
   0  12   7       45.03       42.21      4.63 o
   2  12   7      129.44      146.92      5.13 o
   4  12   7      500.64      514.95     12.57 o
   6  12   7       82.10       75.88      5.38 o
   8  12   7       12.72       15.49      5.64 o
  10  12   7        9.91       20.78      7.78 o
  -9  13   7        0.34        4.89      5.31 o
  -7  13   7        2.41        0.99      4.88 o
  -5  13   7        2.06        5.30      4.43 o
  -3  13   7        9.86       10.70      4.92 o
  -1  13   7      294.12      313.09      7.20 o
   1  13   7       79.68       91.71      5.30 o
   3  13   7       61.64       80.67      4.91 o
   5  13   7       21.79       41.42      5.15 o
   7  13   7       52.25       64.27      6.02 o
  -6  14   7      100.79      111.37      5.46 o
  -4  14   7      127.26      107.60      5.59 o
  -2  14   7       57.83       57.05      4.74 o
   0  14   7       98.97       95.03      4.99 o
   2  14   7      106.99      115.69      5.60 o
   4  14   7       85.67       78.44      5.05 o
   6  14   7        2.45        8.13      6.18 o
  -3  15   7        6.40       12.84      5.10 o
  -1  15   7        4.90        7.36      4.98 o
   1  15   7       55.78       54.63      4.97 o
   3  15   7      382.37      296.85     28.69 o
 -16   0   8      360.88      335.33     11.18 o
 -14   0   8     1982.90     1838.21     60.12 o
 -12   0   8      130.11      152.46      6.66 o
 -10   0   8      449.75      433.72      7.04 o
  -8   0   8     2897.19     2880.57     42.48 o
  -6   0   8     3443.56     3654.34     25.42 o
  -4   0   8      110.37      138.08      4.60 o
  -2   0   8     2880.15     3290.18     17.86 o
   0   0   8      752.10      750.57     15.61 o
   2   0   8      421.09      461.73      7.56 o
   4   0   8     7248.43     8201.14    109.30 o
   6   0   8     5803.19     5902.35    444.79 o
   8   0   8       40.08       24.02     10.57 o
  10   0   8      106.55       93.05     12.46 o
  12   0   8     3825.32     3831.65    232.92 o
  14   0   8      593.85      678.83     54.57 o
  16   0   8      219.60      216.14     19.09 o
 -17   1   8       15.81       22.16      5.40 o
 -15   1   8       45.66       49.58      4.43 o
 -13   1   8       26.73       27.53      4.37 o
 -11   1   8     1724.76     1736.76     17.91 o
  -9   1   8     1419.95     1397.47     14.84 o
  -7   1   8      126.56      118.46      4.29 o
  -5   1   8        0.52       13.38      3.01 o
  -3   1   8        0.07        2.78      3.60 o
  -1   1   8       35.54       23.08      3.35 o
   1   1   8      736.60      775.62      6.06 o
   3   1   8     1059.36     1243.06     16.07 o
   5   1   8      481.33      461.20     11.66 o
   7   1   8      242.20      285.41      8.66 o
   9   1   8      828.35      784.80     38.29 o
  11   1   8      373.04      389.71     12.26 o
  13   1   8      195.79      176.17      8.37 o
  15   1   8       40.78       52.66      8.65 o
 -16   2   8        2.46        3.63      4.71 o
 -14   2   8       99.85      112.12      4.21 o
 -12   2   8       43.77       47.63      3.82 o
 -10   2   8     1236.31     1265.86     18.97 o
  -8   2   8     1880.00     1977.09     17.05 o
  -6   2   8     3672.85     3831.21     23.38 o
  -4   2   8     3318.36     3312.66     27.86 o
  -2   2   8     1878.18     1715.07     16.97 o
   0   2   8        1.12       37.25      4.26 o
   2   2   8     2017.59     1787.46     25.02 o
   4   2   8     6285.90     6321.25    121.35 o
   6   2   8     2264.95     2183.76     52.34 o
   8   2   8     3408.30     3274.17     76.05 o
  10   2   8      531.27      504.61     19.97 o
  12   2   8      630.95      591.65     17.92 o
  14   2   8       63.32       56.10      7.63 o
  16   2   8       67.81       90.56     10.36 o
 -15   3   8      110.30       95.03      4.80 o
 -13   3   8        0.32       -3.01      4.15 o
 -11   3   8     1119.01     1145.79     21.53 o
  -9   3   8      175.73      180.97      6.23 o
  -7   3   8       60.97       62.47      3.93 o
  -5   3   8      390.48      472.55     11.12 o
  -3   3   8    10763.28    11782.85    134.94 o
  -1   3   8     1699.49     1976.69     24.07 o
   1   3   8     3616.58     3796.58     55.72 o
   3   3   8     1680.13     1877.67     33.68 o
   5   3   8     1000.75     1057.36     31.12 o
   7   3   8     2382.22     2341.32     60.76 o
   9   3   8     2084.65     1999.89     69.96 o
  11   3   8        3.04        6.76      8.72 o
  13   3   8       89.75       72.77     11.13 o
  15   3   8       81.24       98.18     16.66 o
 -16   4   8       45.91       48.20      4.84 o
 -14   4   8       12.70       19.01      5.50 o
 -12   4   8       37.06       27.72      4.10 o
 -10   4   8      496.47      519.05      9.90 o
  -8   4   8      899.50      919.87     13.47 o
  -6   4   8     1378.92     1194.89     19.50 o
  -4   4   8     6971.89     6596.23     98.99 o
  -2   4   8    21047.59    20945.10    336.67 o
   0   4   8    23605.61    23605.31    380.78 o
   2   4   8    16375.12    15907.18    286.71 o
   4   4   8     7021.65     6754.94    137.22 o
   6   4   8     5213.36     4980.32    100.47 o
   8   4   8     1487.54     1452.90     31.63 o
  10   4   8       25.19       36.45      7.44 o
  12   4   8        5.94        4.98      7.29 o
  14   4   8        1.03        2.87      7.47 o
  16   4   8        1.84        8.47     11.72 o
 -15   5   8       13.70       19.47      4.54 o
 -13   5   8       51.90       62.93      5.00 o
 -11   5   8      613.92      640.61     12.20 o
  -9   5   8     2542.19     2589.12     46.11 o
  -7   5   8       42.99       28.85      4.09 o
  -5   5   8     3185.37     3067.83     54.22 o
  -3   5   8       43.72       62.96     10.81 o
  -1   5   8       53.64      105.11      4.04 o
   1   5   8       68.71       73.98      4.64 o
   3   5   8     4110.28     4126.72    106.05 o
   5   5   8      400.09      363.20      7.29 o
   7   5   8     5160.92     5121.47     79.30 o
   9   5   8     1337.60     1375.28     19.89 o
  11   5   8       83.98       90.54      7.80 o
  13   5   8        0.03        1.86      7.34 o
  15   5   8       25.51       38.84      9.26 o
 -14   6   8      135.36      120.54      6.01 o
 -12   6   8      161.30      175.31      5.16 o
 -10   6   8      112.71      126.09      4.95 o
  -8   6   8       61.95       55.97      3.76 o
  -6   6   8      514.64      519.21      8.87 o
  -4   6   8     1969.82     2168.35     41.36 o
  -2   6   8      598.09      611.61     15.25 o
   0   6   8      200.48      162.85      4.92 o
   2   6   8     4876.88     5062.86    131.31 o
   4   6   8       17.86        9.79      4.46 o
   6   6   8      329.15      284.58      5.69 o
   8   6   8       18.98       27.73      6.18 o
  10   6   8     1400.77     1374.07     33.82 o
  12   6   8      571.99      569.16     17.50 o
  14   6   8      148.63      146.61      7.99 o
 -15   7   8       42.94       47.86      4.99 o
 -13   7   8      106.88      100.00      4.88 o
 -11   7   8        2.35       12.68      4.20 o
  -9   7   8       86.25       89.16      4.19 o
  -7   7   8       46.43       52.99      4.29 o
  -5   7   8      282.48      256.36      5.47 o
  -3   7   8       19.80       35.80      4.51 o
  -1   7   8     1167.67     1161.91     28.24 o
   1   7   8      379.70      449.17     12.65 o
   3   7   8       10.88       11.09      4.97 o
   5   7   8       35.88       36.75      5.30 o
   7   7   8      180.28      147.78      6.20 o
   9   7   8      113.12      119.30      8.47 o
  11   7   8       77.30       83.30      6.03 o
  13   7   8        6.50        2.29      6.94 o
 -14   8   8       19.82       19.87      5.27 o
 -12   8   8      117.29      120.99      4.63 o
 -10   8   8      104.11      104.59      4.64 o
  -8   8   8      474.04      493.26     10.65 o
  -6   8   8      411.80      418.34      8.49 o
  -4   8   8     1656.54     1612.41     42.20 o
  -2   8   8      284.12      262.52      5.57 o
   0   8   8      525.14      499.24     13.99 o
   2   8   8       63.88       77.09      6.00 o
   4   8   8       41.15       41.99      5.14 o
   6   8   8      292.70      275.66      8.11 o
   8   8   8       80.54       72.36      5.51 o
  10   8   8       55.70       59.83      5.38 o
  12   8   8      173.38      178.27      6.88 o
  14   8   8      464.71      444.21      8.93 o
 -13   9   8      136.92      152.10      4.98 o
 -11   9   8      208.59      206.60      6.61 o
  -9   9   8      492.47      496.14     16.93 o
  -7   9   8      482.05      479.15     13.25 o
  -5   9   8      779.10      736.59     22.19 o
  -3   9   8     3611.43     3668.82    109.25 o
  -1   9   8     1720.01     1786.45     47.61 o
   1   9   8      495.37      476.10     17.51 o
   3   9   8     1581.07     1611.85     45.59 o
   5   9   8      252.31      224.87      8.97 o
   7   9   8      438.88      441.49     10.15 o
   9   9   8      386.13      458.62     14.47 o
  11   9   8      530.69      538.64     13.82 o
  13   9   8       37.79       52.97      6.74 o
 -12  10   8        1.32        6.00      5.07 o
 -10  10   8       28.59       33.95      4.44 o
  -8  10   8      384.50      406.61     14.67 o
  -6  10   8      600.73      630.62     19.08 o
  -4  10   8       80.91       76.92      3.83 o
  -2  10   8     1409.87     1383.86     42.52 o
   0  10   8     4822.98     4954.77    175.92 o
   2  10   8     2798.57     2891.84     99.74 o
   4  10   8     1634.98     1697.66     56.90 o
   6  10   8      708.82      733.41     19.55 o
   8  10   8      548.32      586.00     11.40 o
  10  10   8        2.85       10.93      7.33 o
  12  10   8        7.44        4.70      6.31 o
 -11  11   8        9.34       10.56      5.26 o
  -9  11   8       44.88       49.96      4.50 o
  -7  11   8      161.12      154.96      5.10 o
  -5  11   8       26.43       31.67      4.47 o
  -3  11   8       38.73       43.22      5.23 o
  -1  11   8      254.64      276.92     11.09 o
   1  11   8       37.77       40.53      4.77 o
   3  11   8      157.15      172.78      5.29 o
   5  11   8        0.78        3.10      4.79 o
   7  11   8      129.27      113.32      5.76 o
   9  11   8       26.93       29.88      6.26 o
  11  11   8       30.45       26.55      6.02 o
 -10  12   8        8.36        8.00      6.16 o
  -8  12   8        6.08       19.94      5.16 o
  -6  12   8      196.70      190.56      8.33 o
  -4  12   8      620.51      645.75     21.28 o
  -2  12   8       51.04       70.89      4.71 o
   0  12   8       36.82       55.82      4.89 o
   2  12   8      416.01      427.44      9.74 o
   4  12   8      884.24      921.03     34.38 o
   6  12   8      203.82      249.40      7.64 o
   8  12   8       76.38       86.24      6.08 o
  10  12   8      211.40      223.31     10.92 o
  -7  13   8       26.78       39.38      4.80 o
  -5  13   8       96.57      110.69      5.31 o
  -3  13   8       71.77       80.83      5.23 o
  -1  13   8        7.65       15.08      5.02 o
   1  13   8        7.37       12.38      4.97 o
   3  13   8        2.43       11.27      4.57 o
   5  13   8       30.90       34.16      5.38 o
   7  13   8      216.67      209.27      5.73 o
  -6  14   8        9.58       16.32      4.71 o
  -4  14   8       17.89       23.56      4.87 o
  -2  14   8        8.83        7.59      4.86 o
   0  14   8        0.69       -1.03      4.96 o
   2  14   8      179.38      189.37      6.54 o
   4  14   8       32.90       33.26      5.24 o
   6  14   8        0.45       -6.21     11.90 o
  -1  15   8       50.80       60.52      9.82 o
   1  15   8        0.74       -1.06      6.56 o
 -17   1   9        2.94        0.76     10.85 o
 -15   1   9        8.07       15.44      4.54 o
 -13   1   9       15.97       26.75      4.15 o
 -11   1   9     3317.76     3330.85     43.12 o
  -9   1   9      425.34      416.80      5.89 o
  -7   1   9     6331.33     6149.05     49.15 o
  -5   1   9     3651.44     3521.83     24.10 o
  -3   1   9    23975.11    25041.78    177.80 o
  -1   1   9    14763.48    15361.31     82.03 o
   1   1   9      968.93      899.01      6.37 o
   3   1   9     1552.14     1710.35     12.44 o
   5   1   9      300.60      365.05      9.07 o
   7   1   9        2.88        2.84      7.17 o
   9   1   9     1084.15     1068.59     45.34 o
  11   1   9       66.21       71.85      7.95 o
  13   1   9      269.85      248.44      8.84 o
  15   1   9      228.95      279.07     11.59 o
 -16   2   9       54.94       62.82      4.83 o
 -14   2   9      110.65      119.50      5.07 o
 -12   2   9       18.83       19.72      3.76 o
 -10   2   9     4744.88     4794.41     76.67 o
  -8   2   9      699.94      685.24      8.02 o
  -6   2   9      183.46      201.69      3.93 o
  -4   2   9     1361.57     1514.25     19.23 o
  -2   2   9     2565.06     2526.07     27.92 o
   0   2   9     2258.80     2502.32     22.24 o
   2   2   9     3849.58     3586.66     48.83 o
   4   2   9      299.09      207.31      6.69 o
   6   2   9      928.93      947.63     20.48 o
   8   2   9     1856.88     1661.14     62.72 o
  10   2   9     1191.14     1069.80     50.62 o
  12   2   9      176.57      144.01      7.75 o
  14   2   9       14.86       22.65      8.46 o
  16   2   9        8.39       12.85     10.72 o
 -15   3   9      472.57      441.71      6.18 o
 -13   3   9      754.73      740.24      6.66 o
 -11   3   9      232.66      235.77      4.00 o
  -9   3   9       31.00       29.48      3.83 o
  -7   3   9      127.02      100.71      4.09 o
  -5   3   9      184.88      213.43      3.98 o
  -3   3   9       15.06       10.78      3.44 o
  -1   3   9       59.35       56.87      4.00 o
   1   3   9      279.67      284.63      4.74 o
   3   3   9       23.91        7.10      3.89 o
   5   3   9      559.50      552.68     12.61 o
   7   3   9      255.15      282.67      7.02 o
   9   3   9      174.08      207.15      9.86 o
  11   3   9       38.60       34.95      8.18 o
  13   3   9      661.03      643.59     62.59 o
  15   3   9      242.72      202.76     10.45 o
 -16   4   9       11.66       14.53      4.95 o
 -14   4   9      213.97      195.51      5.21 o
 -12   4   9     1106.20     1074.57     17.05 o
 -10   4   9      575.28      554.31      7.71 o
  -8   4   9      133.86      117.20      4.20 o
  -6   4   9       56.17       56.17      3.81 o
  -4   4   9      104.00       90.99      4.05 o
  -2   4   9       31.85       23.86      3.30 o
   0   4   9       25.37       55.42      3.71 o
   2   4   9     1965.37     1765.45     34.05 o
   4   4   9     1053.38     1071.46     24.42 o
   6   4   9      729.13      688.08     16.14 o
   8   4   9      248.60      271.51     10.19 o
  10   4   9      176.14      145.57      7.59 o
  12   4   9      783.48      728.41     49.69 o
  14   4   9       21.01       34.13     11.61 o
 -15   5   9       70.96       84.14      5.09 o
 -13   5   9      204.20      226.05      6.71 o
 -11   5   9        3.41        7.49      4.42 o
  -9   5   9      132.97      125.18      4.55 o
  -7   5   9      245.66      188.69      5.40 o
  -5   5   9       48.92       35.47      3.59 o
  -3   5   9       14.40        7.66      3.62 o
  -1   5   9     1289.95     1226.02     31.45 o
   1   5   9       13.90        4.69      3.58 o
   3   5   9     1435.37     1472.47     32.48 o
   5   5   9     2950.25     3043.63     80.36 o
   7   5   9     2058.67     2055.79     43.27 o
   9   5   9      545.35      515.81     13.65 o
  11   5   9        1.08        3.71      6.96 o
  13   5   9        7.93        8.61      8.92 o
  15   5   9        1.27        1.39      8.39 o
 -14   6   9        7.01       15.27      4.72 o
 -12   6   9      243.90      267.00      8.71 o
 -10   6   9      771.36      796.03     18.21 o
  -8   6   9      135.04      146.81      4.12 o
  -6   6   9        0.29        3.93      3.80 o
  -4   6   9     1151.99     1295.62     29.38 o
  -2   6   9      842.91      856.98     19.47 o
   0   6   9     2713.35     2589.29     50.19 o
   2   6   9     5109.15     5023.56    148.86 o
   4   6   9     1277.51     1315.59     35.72 o
   6   6   9      935.40      942.15     23.47 o
   8   6   9     1237.49     1247.94     28.46 o
  10   6   9       26.53       36.41      5.97 o
  12   6   9      114.85      121.15      8.40 o
  14   6   9        2.00        1.64      7.00 o
 -15   7   9       63.23       82.25      6.75 o
 -13   7   9      954.39      895.37     16.77 o
 -11   7   9      688.07      701.85     16.00 o
  -9   7   9     1557.87     1613.41     36.77 o
  -7   7   9     3010.81     3007.23     70.39 o
  -5   7   9     2442.13     2338.43     48.99 o
  -3   7   9     4247.13     4225.37     91.05 o
  -1   7   9     5488.59     5251.15    141.39 o
   1   7   9     2799.45     2678.68     88.62 o
   3   7   9        2.59        4.70      4.15 o
   5   7   9       69.40       61.23      4.58 o
   7   7   9       53.18       61.43      5.86 o
   9   7   9      411.60      419.63     12.08 o
  11   7   9      558.66      581.93     15.31 o
  13   7   9      240.52      285.28      9.97 o
 -14   8   9       86.74       85.66      5.74 o
 -12   8   9       84.39       81.65      4.64 o
 -10   8   9      236.53      235.94      9.19 o
  -8   8   9       76.83       68.78      4.84 o
  -6   8   9       22.73       29.66      4.11 o
  -4   8   9       79.72       82.92      4.40 o
  -2   8   9       86.46       85.32      4.44 o
   0   8   9     1564.72     1498.91     51.53 o
   2   8   9     3935.94     3875.50    127.48 o
   4   8   9      687.35      682.50     22.33 o
   6   8   9        2.82        6.72      5.12 o
   8   8   9       57.02       64.00      5.50 o
  10   8   9      106.97      130.06      6.73 o
  12   8   9        7.95       17.32      6.81 o
 -13   9   9       89.40       67.63      5.07 o
 -11   9   9       96.09       96.73      4.75 o
  -9   9   9      138.54      143.95      4.75 o
  -7   9   9        3.75       12.37      4.08 o
  -5   9   9      502.48      503.01     10.21 o
  -3   9   9      273.57      265.99      8.09 o
  -1   9   9       45.08       43.59      5.17 o
   1   9   9      424.76      457.37     14.78 o
   3   9   9      178.32      152.99      7.34 o
   5   9   9      447.24      462.39     16.45 o
   7   9   9        7.93       14.22      4.84 o
   9   9   9      168.01      175.15      6.64 o
  11   9   9      287.57      295.66      7.15 o
  13   9   9        1.82       11.05     15.79 o
 -12  10   9      112.23      121.48      5.66 o
 -10  10   9       32.53       38.70      5.04 o
  -8  10   9      299.30      301.09     10.06 o
  -6  10   9      582.74      530.39     13.67 o
  -4  10   9       14.58       17.87      5.02 o
  -2  10   9      715.20      680.05     20.78 o
   0  10   9     1013.24     1084.67     39.48 o
   2  10   9      334.10      338.54     12.84 o
   4  10   9        0.40        5.45      4.64 o
   6  10   9       11.26       13.37      4.94 o
   8  10   9        4.94        3.39      5.54 o
  10  10   9       28.83       32.00      6.35 o
  12  10   9       22.61       26.85      7.00 o
 -11  11   9        6.02       15.20      4.86 o
  -9  11   9       11.86       10.70      4.85 o
  -7  11   9       88.68       99.10      4.91 o
  -5  11   9      265.10      265.08     11.76 o
  -3  11   9      215.05      171.42      8.73 o
  -1  11   9       84.47       75.47      5.57 o
   1  11   9       76.59       74.50      5.12 o
   3  11   9       31.22       34.80      4.77 o
   5  11   9       30.83       34.20      4.78 o
   7  11   9       68.96       81.05      5.68 o
   9  11   9       62.99       50.93      5.61 o
 -10  12   9      178.47      149.42      5.80 o
  -8  12   9        0.00        9.92      4.64 o
  -6  12   9        7.62       15.15      6.29 o
  -4  12   9       35.14       39.79      4.93 o
  -2  12   9      155.03      163.68      6.08 o
   0  12   9      124.83      139.10      6.48 o
   2  12   9     1014.64     1096.47     35.82 o
   4  12   9      161.65      179.59      5.84 o
   6  12   9      371.72      359.73      9.82 o
   8  12   9      123.99      138.85      6.35 o
  -7  13   9      144.24      161.76      5.63 o
  -5  13   9      477.10      454.21     22.98 o
  -3  13   9      318.07      304.06     10.80 o
  -1  13   9      222.80      247.55     12.03 o
   1  13   9        1.31        8.02      5.33 o
   3  13   9       35.60       48.20      5.10 o
   5  13   9        0.26        4.77      5.32 o
   7  13   9       12.79       17.65      5.80 o
  -4  14   9       31.21       26.15      5.01 o
  -2  14   9       39.54       52.61      5.35 o
   0  14   9       58.78       76.26      5.62 o
   2  14   9       10.96       10.60      5.30 o
   4  14   9       27.79       43.06      5.16 o
 -16   0  10       81.90       73.30      6.87 o
 -14   0  10        0.05       10.91      6.87 o
 -12   0  10      625.46      581.81     12.54 o
 -10   0  10     3745.35     3659.54     29.62 o
  -8   0  10     2400.10     2364.12     21.32 o
  -6   0  10     1076.83     1023.08     15.34 o
  -4   0  10     7085.97     7309.42     46.13 o
  -2   0  10     8134.87     8055.65     64.69 o
   0   0  10    11760.80    12757.67     91.91 o
   2   0  10     1577.37     1846.97     19.39 o
   4   0  10      323.85      368.98      7.57 o
   6   0  10     2588.15     2420.77    112.20 o
   8   0  10     1315.75     1151.99    117.41 o
  10   0  10      138.10      134.86     11.04 o
  12   0  10      262.15      263.26     12.84 o
  14   0  10        8.58        4.56     13.04 o
  16   0  10       32.49       48.29     12.89 o
 -15   1  10       61.44       58.41      5.14 o
 -13   1  10      236.17      243.25      4.49 o
 -11   1  10      313.14      327.23      4.32 o
  -9   1  10      131.34      144.51      4.00 o
  -7   1  10      461.54      391.41      6.57 o
  -5   1  10      760.03      827.34      4.68 o
  -3   1  10     1464.68     1590.77     13.15 o
  -1   1  10     1490.12     1428.36     10.87 o
   1   1  10     6683.38     7078.33     43.58 o
   3   1  10       43.40       71.51      4.16 o
   5   1  10      288.02      275.28      6.25 o
   7   1  10      208.41      176.64      7.44 o
   9   1  10     2373.01     2411.61    118.24 o
  11   1  10       53.52       49.77      7.86 o
  13   1  10      148.94      155.14      7.90 o
  15   1  10      196.75      181.29      8.99 o
 -16   2  10       29.20       46.52      4.95 o
 -14   2  10       78.71       84.62      4.33 o
 -12   2  10      327.94      353.97      4.70 o
 -10   2  10      544.96      541.74      7.56 o
  -8   2  10      112.51       98.45      4.18 o
  -6   2  10       10.32        9.47      3.33 o
  -4   2  10      510.41      556.30      9.14 o
  -2   2  10     1051.46     1202.02     13.13 o
   0   2  10       26.26       28.50      3.90 o
   2   2  10     3209.53     3182.76     41.19 o
   4   2  10        7.13        4.76      4.45 o
   6   2  10      677.95      634.20     14.59 o
   8   2  10      435.18      402.47     12.03 o
  10   2  10     2111.17     2056.61     93.37 o
  12   2  10      169.21      196.12      8.61 o
  14   2  10      437.03      440.16     11.72 o
 -15   3  10       33.03       37.74      4.71 o
 -13   3  10      198.64      191.31      6.63 o
 -11   3  10     1248.08     1277.25     18.65 o
  -9   3  10      135.10      147.98      3.95 o
  -7   3  10       12.67       24.70      3.51 o
  -5   3  10      989.34     1057.92     11.80 o
  -3   3  10      210.99      197.02      3.82 o
  -1   3  10      654.18      750.33     23.15 o
   1   3  10     1777.95     2091.56     21.36 o
   3   3  10      309.52      317.20      4.98 o
   5   3  10     1367.10     1408.22     30.81 o
   7   3  10      337.46      339.15      8.65 o
   9   3  10     2153.98     2112.15     52.66 o
  11   3  10      548.83      542.99     20.20 o
  13   3  10       55.13       56.60     11.36 o
  15   3  10      230.71      212.63     12.83 o
 -16   4  10       77.82       86.52      5.20 o
 -14   4  10       53.05       62.80      4.44 o
 -12   4  10     1058.17     1132.20     25.92 o
 -10   4  10     1006.51      974.62     15.25 o
  -8   4  10     1382.99     1365.67     17.77 o
  -6   4  10       98.25       93.63      4.15 o
  -4   4  10      140.71      200.31      8.48 o
  -2   4  10     1682.11     1694.97     23.71 o
   0   4  10       56.61       36.95      4.09 o
   2   4  10        2.70       24.33      4.17 o
   4   4  10     4534.84     4424.81     89.79 o
   6   4  10     6505.56     6364.20    144.04 o
   8   4  10     5375.85     5178.49    150.28 o
  10   4  10      417.62      405.25     13.06 o
  12   4  10      522.88      547.16     15.54 o
  14   4  10      397.99      449.12     23.84 o
 -15   5  10      161.28      163.27      5.26 o
 -13   5  10        0.71        4.76      4.36 o
 -11   5  10      937.30      910.02     12.75 o
  -9   5  10      209.12      237.56      4.29 o
  -7   5  10      197.08      171.61      5.24 o
  -5   5  10     3878.13     3952.44     66.65 o
  -3   5  10      322.23      285.19      4.62 o
  -1   5  10       70.72       43.53      3.82 o
   1   5  10     2565.46     2457.73     51.78 o
   3   5  10     2257.63     2390.32     57.27 o
   5   5  10        0.37        6.71      4.84 o
   7   5  10       20.61       20.49      5.80 o
   9   5  10      670.34      704.95     27.42 o
  11   5  10       57.60       64.95      9.75 o
  13   5  10      395.21      378.04      9.43 o
  15   5  10       50.34       45.50     12.62 o
 -14   6  10      163.65      159.03      5.25 o
 -12   6  10      427.76      453.53      9.25 o
 -10   6  10       19.18       33.92      3.77 o
  -8   6  10       39.50       32.89      6.97 o
  -6   6  10      658.95      621.79     13.72 o
  -4   6  10      658.16      639.12     11.31 o
  -2   6  10        3.51      112.67     37.99 o
   0   6  10        6.41        3.61      4.11 o
   2   6  10      152.96      170.26      5.44 o
   4   6  10       26.77       35.98      4.77 o
   6   6  10        0.56       10.12      5.01 o
   8   6  10      420.48      446.02     13.79 o
  10   6  10      502.03      543.27     15.21 o
  12   6  10        2.67       13.83      8.10 o
  14   6  10        2.32        7.08      8.86 o
 -13   7  10       46.16       50.31      4.84 o
 -11   7  10       76.99      105.15      4.67 o
  -9   7  10        7.50       17.24      4.00 o
  -7   7  10      486.44      449.71      9.36 o
  -5   7  10      114.81      108.69      4.77 o
  -3   7  10      737.15      723.08     19.38 o
  -1   7  10       63.16       52.49      3.96 o
   1   7  10      111.85       96.07      4.49 o
   3   7  10      107.05      131.66      6.14 o
   5   7  10        0.21        4.64      4.60 o
   7   7  10      350.34      385.43     10.80 o
   9   7  10        0.75        6.39      5.99 o
  11   7  10       25.14       29.09      6.43 o
  13   7  10       12.82       12.43      7.31 o
 -14   8  10        0.20        1.54      5.51 o
 -12   8  10      266.41      273.25      8.99 o
 -10   8  10        4.89        6.31      4.50 o
  -8   8  10      141.05      161.80      4.78 o
  -6   8  10       48.88       48.54      3.97 o
  -4   8  10      100.58      102.39      4.66 o
  -2   8  10      354.05      379.43     13.28 o
   0   8  10     1672.92     1752.93     46.63 o
   2   8  10      834.67      822.21     29.73 o
   4   8  10      297.47      345.40     12.17 o
   6   8  10       62.15       59.14      4.71 o
   8   8  10        0.41        1.72      5.89 o
  10   8  10       74.54       64.46      6.37 o
  12   8  10        0.03        5.29      7.00 o
 -13   9  10        7.05        8.80      4.48 o
 -11   9  10        2.11        5.19      4.63 o
  -9   9  10       21.19       25.56      4.64 o
  -7   9  10      518.38      536.38     10.84 o
  -5   9  10      394.64      409.01     15.26 o
  -3   9  10      434.53      455.21     11.56 o
  -1   9  10     1219.71     1175.13     29.01 o
   1   9  10     1949.89     1982.63     71.15 o
   3   9  10      762.09      811.98     25.86 o
   5   9  10      464.39      524.38     13.99 o
   7   9  10      212.31      251.06      6.31 o
   9   9  10      155.76      147.51      6.74 o
  11   9  10        2.02        3.98      6.10 o
 -12  10  10       54.61       53.69      4.88 o
 -10  10  10       55.16       72.44      4.85 o
  -8  10  10       92.11       95.36      4.60 o
  -6  10  10      101.48      100.84      4.78 o
  -4  10  10        1.75        2.95      4.12 o
  -2  10  10       62.48       69.40      4.33 o
   0  10  10      152.26      157.97      9.44 o
   2  10  10       17.86       10.93      4.61 o
   4  10  10      522.70      551.70     18.83 o
   6  10  10      312.13      331.60      9.35 o
   8  10  10      654.36      687.39     19.96 o
  10  10  10      546.20      533.55     12.98 o
 -11  11  10        9.33       19.25      5.26 o
  -9  11  10        5.70        9.89      5.24 o
  -7  11  10        9.53       13.15      4.80 o
  -5  11  10       66.00       62.49      4.73 o
  -3  11  10      411.45      391.83     15.57 o
  -1  11  10      901.63      891.30     34.37 o
   1  11  10       88.75       97.38      5.10 o
   3  11  10      251.53      279.10     12.76 o
   5  11  10       23.29       28.33      5.58 o
   7  11  10       91.88      108.36      5.55 o
   9  11  10       43.60       40.16      6.04 o
  -8  12  10        0.23        4.14      4.91 o
  -6  12  10        9.92       13.75      4.88 o
  -4  12  10        1.64       17.46      4.85 o
  -2  12  10        2.06       11.12      5.13 o
   0  12  10       98.05       88.68      5.43 o
   2  12  10       26.12       36.72      6.82 o
   4  12  10       12.22       10.27      5.33 o
   6  12  10      151.45      145.97      5.68 o
   8  12  10      149.77      141.91      5.99 o
  -7  13  10       25.05       23.66      5.68 o
  -5  13  10       27.10       25.98      5.01 o
  -3  13  10       23.38       38.72      5.03 o
  -1  13  10        0.52        6.87      5.21 o
   1  13  10       25.71       36.34      4.92 o
   3  13  10       42.77       45.69      5.30 o
   5  13  10      113.21      127.91      5.57 o
   7  13  10        8.39       16.21      6.65 o
  -4  14  10      142.40      141.81      5.76 o
  -2  14  10       16.81       22.25      5.38 o
   0  14  10       13.68       23.56      6.03 o
   2  14  10        0.78        5.53      5.55 o
   4  14  10       13.62       18.28      5.71 o
 -15   1  11       36.57       34.07      4.47 o
 -13   1  11      201.79      186.22      5.02 o
 -11   1  11       81.53       92.29      4.15 o
  -9   1  11        2.92        0.12      3.82 o
  -7   1  11       62.95       83.43      3.44 o
  -5   1  11     3869.63     3981.28     19.97 o
  -3   1  11      486.58      482.99      5.73 o
  -1   1  11    19815.98    19995.05     93.77 o
   1   1  11     9888.27    10184.53     48.66 o
   3   1  11     4160.96     3951.21     23.52 o
   5   1  11     3585.58     3519.27     50.28 o
   7   1  11     2725.37     2525.79    107.76 o
   9   1  11     3418.08     3266.97    201.49 o
  11   1  11      121.78      126.70     10.72 o
  13   1  11       94.65       81.14      8.23 o
  15   1  11      116.85      113.28      8.53 o
 -16   2  11        1.01        7.30      4.94 o
 -14   2  11       27.58       27.40      4.05 o
 -12   2  11      220.50      207.35      4.62 o
 -10   2  11        0.62        3.32      3.59 o
  -8   2  11      908.26      898.78     12.38 o
  -6   2  11       46.12       38.59      3.94 o
  -4   2  11     1889.77     2037.12     18.62 o
  -2   2  11     1097.61      986.25     13.14 o
   0   2  11     6619.09     7018.41     58.90 o
   2   2  11     1413.69     1729.64     19.01 o
   4   2  11      111.82       93.84      4.59 o
   6   2  11      622.66      667.35     18.48 o
   8   2  11       89.65       82.06      7.06 o
  10   2  11       16.18       21.63      7.87 o
  12   2  11      745.94      763.57     36.57 o
  14   2  11      501.46      517.01     21.62 o
 -15   3  11      126.59      126.58      4.63 o
 -13   3  11      228.87      245.64      4.41 o
 -11   3  11     1253.62     1223.74     15.10 o
  -9   3  11     3148.62     3125.42     45.43 o
  -7   3  11     1813.96     1708.93     15.80 o
  -5   3  11     2122.22     2050.32     21.98 o
  -3   3  11     2274.25     2064.74     28.08 o
  -1   3  11       65.24       91.22      3.58 o
   1   3  11     1068.86     1221.23     14.36 o
   3   3  11      487.94      451.24      7.20 o
   5   3  11        2.91        7.43      4.49 o
   7   3  11      920.12      857.49     23.56 o
   9   3  11       90.94      100.06      6.88 o
  11   3  11      240.75      239.86     11.85 o
  13   3  11        2.27        8.54      9.44 o
  15   3  11       28.67       41.53     11.98 o
 -14   4  11       95.15       89.44      4.94 o
 -12   4  11      527.39      477.15      7.72 o
 -10   4  11        0.02        4.56      3.73 o
  -8   4  11      197.50      181.96      4.30 o
  -6   4  11     2834.61     2873.61     31.87 o
  -4   4  11        0.25       19.33      5.24 o
  -2   4  11       92.76       63.94      3.92 o
   0   4  11     1246.31     1239.62     21.30 o
   2   4  11      138.81      109.21      4.41 o
   4   4  11       88.07       82.65      4.38 o
   6   4  11        0.16        8.35      4.88 o
   8   4  11      131.32      123.81      5.69 o
  10   4  11        0.09        4.34      7.12 o
  12   4  11        6.14       15.69     11.27 o
  14   4  11        0.61       -2.24      9.79 o
 -15   5  11       20.68       24.90      4.54 o
 -13   5  11      168.92      172.44      5.71 o
 -11   5  11     1531.37     1550.67     29.79 o
  -9   5  11      439.72      495.83      7.83 o
  -7   5  11     1254.13     1282.08     17.22 o
  -5   5  11       50.37       51.39      4.03 o
  -3   5  11      826.13      853.18     12.71 o
  -1   5  11     2387.03     2276.52     50.83 o
   1   5  11      704.84      576.25     10.95 o
   3   5  11        7.66       14.95      4.36 o
   5   5  11      287.00      273.83      7.62 o
   7   5  11      138.26      130.44      4.97 o
   9   5  11      332.76      345.49      9.14 o
  11   5  11      654.72      654.97     33.11 o
  13   5  11      313.78      338.70     18.66 o
 -14   6  11       18.00       26.89      5.12 o
 -12   6  11      108.89      104.71      4.69 o
 -10   6  11      783.30      777.55     16.93 o
  -8   6  11      304.73      307.15      6.28 o
  -6   6  11      964.22     1037.48     24.42 o
  -4   6  11      707.51      746.93     14.46 o
  -2   6  11       30.62       31.54      4.05 o
   0   6  11     4825.17     4954.98    124.64 o
   2   6  11     1034.37     1054.30     21.66 o
   4   6  11      402.95      391.80      9.90 o
   6   6  11     1052.76     1066.56     24.75 o
   8   6  11      253.75      250.67      6.15 o
  10   6  11      198.99      244.64      7.72 o
  12   6  11      375.91      374.71     16.39 o
  14   6  11       66.73       72.29     10.33 o
 -13   7  11      103.25       85.21      4.65 o
 -11   7  11       29.88       33.88      4.50 o
  -9   7  11      189.93      189.41      6.39 o
  -7   7  11      953.76      943.02     23.48 o
  -5   7  11       72.38       80.22      3.95 o
  -3   7  11      826.70      838.32     22.26 o
  -1   7  11     2791.65     2693.75     64.60 o
   1   7  11     2231.44     2090.29     72.81 o
   3   7  11     5104.51     4978.08    128.42 o
   5   7  11     3410.79     3382.89    118.81 o
   7   7  11     2506.25     2550.39     63.97 o
   9   7  11     1092.44     1160.09     37.59 o
  11   7  11      254.14      271.72      8.98 o
  13   7  11       36.01       47.71      7.91 o
 -12   8  11        4.79        8.21      5.08 o
 -10   8  11       14.73       18.23      4.49 o
  -8   8  11       87.77       86.24      4.22 o
  -6   8  11      561.57      553.67     13.05 o
  -4   8  11       80.08       76.59      5.42 o
  -2   8  11      157.03      148.83      4.02 o
   0   8  11      306.47      311.95     10.97 o
   2   8  11      107.22      120.70      4.98 o
   4   8  11       38.91       32.63      5.17 o
   6   8  11      195.29      184.85      8.65 o
   8   8  11       17.54       26.40      6.10 o
  10   8  11      112.60      128.83      6.97 o
  12   8  11      257.50      285.27     13.87 o
 -11   9  11        2.23        5.45      4.90 o
  -9   9  11       30.31       30.97      4.85 o
  -7   9  11       56.61       63.64      4.19 o
  -5   9  11      109.65      111.29      4.34 o
  -3   9  11      481.19      479.00     14.00 o
  -1   9  11      644.92      664.53     22.64 o
   1   9  11      433.98      453.69     16.01 o
   3   9  11      250.77      265.64      8.82 o
   5   9  11      213.95      206.04      7.00 o
   7   9  11      464.91      500.87     14.29 o
   9   9  11       44.73       40.88      6.43 o
  11   9  11       95.55      104.71      6.38 o
 -10  10  11       36.85       35.97      4.43 o
  -8  10  11        0.01        2.91      4.40 o
  -6  10  11      377.30      373.81     16.33 o
  -4  10  11      674.13      649.39     22.35 o
  -2  10  11     1012.96     1076.01     35.32 o
   0  10  11      367.39      380.16      9.25 o
   2  10  11        0.01        7.80      4.90 o
   4  10  11      119.31      124.68      5.20 o
   6  10  11       79.20       86.79      5.87 o
   8  10  11       65.36       78.28      5.84 o
  10  10  11       23.74       31.83      6.15 o
  -9  11  11      473.09      490.85     20.35 o
  -7  11  11      247.06      251.46     13.04 o
  -5  11  11      294.80      299.53      8.59 o
  -3  11  11      454.89      447.02     12.02 o
  -1  11  11       22.31       24.78      5.36 o
   1  11  11       62.82       67.82      4.47 o
   3  11  11      258.40      254.98      9.28 o
   5  11  11      114.34      138.04      5.61 o
   7  11  11       14.66       18.74      5.84 o
   9  11  11       13.96       16.92      6.54 o
  -8  12  11      270.37      278.68     15.55 o
  -6  12  11      402.92      386.64     17.05 o
  -4  12  11      437.25      442.32     19.57 o
  -2  12  11      109.39      115.32      4.90 o
   0  12  11      465.92      457.66     20.68 o
   2  12  11      466.60      534.03     15.52 o
   4  12  11       27.23       29.33      5.00 o
   6  12  11       55.85       46.51      4.79 o
   8  12  11      151.83      132.19      6.42 o
  -7  13  11        0.67       -0.74     11.40 o
  -5  13  11       77.65       83.85      6.50 o
  -3  13  11      128.00      147.67      8.00 o
  -1  13  11       50.21       61.07      4.82 o
   1  13  11      459.82      412.16     18.01 o
   3  13  11      865.56      881.84     34.78 o
   5  13  11      200.87      229.02     12.07 o
  -2  14  11       15.60       24.11      5.11 o
   0  14  11       16.35       14.77      5.31 o
   2  14  11        3.50        2.39      6.11 o
 -16   0  12      491.10      465.23     20.08 o
 -14   0  12      631.30      621.95     10.28 o
 -12   0  12      185.72      186.71      5.63 o
 -10   0  12     3496.53     3588.48     49.25 o
  -8   0  12     3985.37     4069.22     58.28 o
  -6   0  12      545.29      539.55      6.18 o
  -4   0  12     2865.26     2980.68     38.90 o
  -2   0  12    12935.73    12962.84    239.48 o
   0   0  12     1161.95     1384.77      8.68 o
   2   0  12     4726.76     4865.57     49.33 o
   4   0  12      217.07      296.46      6.89 o
   6   0  12      118.04      132.25      8.03 o
   8   0  12      994.86     1058.83     98.38 o
  10   0  12        2.51       13.81     11.49 o
  12   0  12       48.66       56.42     12.54 o
  14   0  12       18.53       21.59     12.58 o
 -15   1  12       35.50       38.42      4.51 o
 -13   1  12       14.80       19.63      4.35 o
 -11   1  12      224.14      226.33      4.62 o
  -9   1  12     1915.57     1879.34     18.08 o
  -7   1  12     4158.93     4082.87     36.30 o
  -5   1  12     1642.65     1535.15     11.75 o
  -3   1  12       69.45       69.69      3.41 o
  -1   1  12     2014.79     2267.03     19.98 o
   1   1  12       72.53       67.23      3.89 o
   3   1  12     1793.88     1894.33     22.11 o
   5   1  12     3091.45     3025.24     43.56 o
   7   1  12     1184.65     1140.57     28.11 o
   9   1  12      126.77      131.41      8.30 o
  11   1  12      284.50      293.70     17.86 o
  13   1  12      248.51      231.40      8.97 o
  15   1  12      291.17      341.48     17.21 o
 -14   2  12      174.38      166.26      4.94 o
 -12   2  12        0.33       -1.01      3.69 o
 -10   2  12        0.38        4.99      3.83 o
  -8   2  12      294.42      289.47      4.55 o
  -6   2  12     1552.81     1551.50     10.39 o
  -4   2  12     2734.03     2597.34     13.97 o
  -2   2  12       74.61       57.15      4.24 o
   0   2  12     3899.10     4099.21     26.61 o
   2   2  12     1775.74     1858.09     18.04 o
   4   2  12      973.70      991.22     18.62 o
   6   2  12      304.66      335.49      9.23 o
   8   2  12       14.00       21.26      7.32 o
  10   2  12      342.76      352.62     18.00 o
  12   2  12       39.00       28.71      8.62 o
  14   2  12        0.43        2.95      8.98 o
 -15   3  12       36.16       46.79      5.20 o
 -13   3  12      115.09      131.32      4.57 o
 -11   3  12      164.99      150.85      4.41 o
  -9   3  12       54.66       59.29      4.15 o
  -7   3  12      125.81      133.41      4.72 o
  -5   3  12      243.15      246.52      4.11 o
  -3   3  12      176.24      186.04      3.70 o
  -1   3  12        0.04        6.87      3.43 o
   1   3  12       63.05       50.79      3.97 o
   3   3  12      564.37      647.94      9.98 o
   5   3  12      786.01      802.91     21.64 o
   7   3  12      355.68      373.92      8.81 o
   9   3  12       64.46       58.51      6.99 o
  11   3  12      173.80      189.38      8.87 o
  13   3  12       78.52       65.77      9.46 o
 -14   4  12       13.40       22.99      4.54 o
 -12   4  12        9.45       22.25      3.92 o
 -10   4  12       99.93      111.14      4.04 o
  -8   4  12      711.03      714.19     12.75 o
  -6   4  12     2945.90     3047.27     54.28 o
  -4   4  12     4367.52     4477.21     65.83 o
  -2   4  12     2030.49     1958.82     39.58 o
   0   4  12     2137.60     2066.07     28.98 o
   2   4  12     1492.49     1455.55     31.63 o
   4   4  12     1010.67     1044.71     29.72 o
   6   4  12        0.44        2.29      4.62 o
   8   4  12      139.18      133.06      6.96 o
  10   4  12      156.27      171.97      7.05 o
  12   4  12        0.94        3.46     11.42 o
  14   4  12      303.72      343.76     30.64 o
 -15   5  12        2.56       12.56      5.30 o
 -13   5  12       88.06      113.80      4.81 o
 -11   5  12      813.97      817.21     13.15 o
  -9   5  12     1002.34      965.71     19.50 o
  -7   5  12     2087.28     1955.25     23.15 o
  -5   5  12      756.41      713.46     14.48 o
  -3   5  12      486.99      558.55      6.33 o
  -1   5  12        0.87        5.47      3.92 o
   1   5  12     1834.73     1922.15     38.24 o
   3   5  12     2096.67     2089.82     42.84 o
   5   5  12     1469.29     1433.76     35.82 o
   7   5  12     1103.45     1031.34     19.19 o
   9   5  12      348.68      338.26     15.08 o
  11   5  12      248.00      235.07     12.25 o
  13   5  12      149.54      153.05     12.58 o
 -14   6  12       57.39       52.04      4.42 o
 -12   6  12       38.34       25.90      4.51 o
 -10   6  12      438.02      393.26      7.77 o
  -8   6  12      173.04      194.23      4.58 o
  -6   6  12        3.46        0.04      3.54 o
  -4   6  12       22.42       45.88      3.97 o
  -2   6  12       84.70       87.33      4.40 o
   0   6  12        1.13        5.33      3.82 o
   2   6  12      257.47      225.07      5.56 o
   4   6  12      203.23      196.21      5.11 o
   6   6  12        1.54       11.27      4.94 o
   8   6  12        4.39        8.29      5.79 o
  10   6  12        0.92        4.83      7.88 o
  12   6  12        0.09        7.60      7.58 o
 -13   7  12       42.70       35.85      4.88 o
 -11   7  12      231.55      231.03      4.50 o
  -9   7  12        0.34        6.14      4.43 o
  -7   7  12       76.21       63.09      4.02 o
  -5   7  12       17.44       34.74      4.30 o
  -3   7  12      203.58      211.37      6.52 o
  -1   7  12      148.50      158.30      6.04 o
   1   7  12      548.24      597.95     18.34 o
   3   7  12      280.02      287.67      6.70 o
   5   7  12      641.63      663.28     19.65 o
   7   7  12      382.84      345.27      7.64 o
   9   7  12       42.47       63.44      6.33 o
  11   7  12       10.29       19.29      7.87 o
  13   7  12       59.98       48.04      8.34 o
 -12   8  12       78.27       95.70      6.66 o
 -10   8  12       37.18       41.87      4.36 o
  -8   8  12        1.10        8.33      3.96 o
  -6   8  12      128.05      110.21      4.03 o
  -4   8  12       22.71       22.56      4.34 o
  -2   8  12       55.61       66.53      3.62 o
   0   8  12      656.10      660.42     21.36 o
   2   8  12      691.32      708.12     22.76 o
   4   8  12       60.04       60.97      4.57 o
   6   8  12      266.70      295.47     13.01 o
   8   8  12      402.84      359.15     11.13 o
  10   8  12       20.63       19.71      7.64 o
  12   8  12        0.90       10.66      7.55 o
 -11   9  12      158.19      166.10      4.79 o
  -9   9  12       44.19       61.12      4.78 o
  -7   9  12      200.97      210.77      8.15 o
  -5   9  12      687.08      657.87     14.97 o
  -3   9  12       72.37       67.99      4.32 o
  -1   9  12      871.95      844.06     32.04 o
   1   9  12      552.01      515.01     14.75 o
   3   9  12       23.42       27.85      5.30 o
   5   9  12      576.56      587.13     20.18 o
   7   9  12      193.39      194.03      8.34 o
   9   9  12      214.24      239.01      7.63 o
  11   9  12      266.33      279.63     15.35 o
 -10  10  12      123.17      124.84      4.75 o
  -8  10  12      213.27      215.90      7.36 o
  -6  10  12      519.10      510.96     18.57 o
  -4  10  12      303.18      291.64     11.08 o
  -2  10  12     1136.61     1102.40     39.99 o
   0  10  12        0.71        3.22      4.69 o
   2  10  12      554.65      558.74     25.15 o
   4  10  12      327.18      347.68     12.28 o
   6  10  12      246.81      254.90      8.99 o
   8  10  12       30.41       31.40      6.48 o
  10  10  12        3.23        6.68      7.09 o
  -9  11  12       31.09       30.03      5.36 o
  -7  11  12        4.05        9.03      4.70 o
  -5  11  12        2.75        5.23      5.17 o
  -3  11  12       37.61       35.41      4.54 o
  -1  11  12      283.90      288.83     15.23 o
   1  11  12        0.98        3.78      5.16 o
   3  11  12      212.10      232.88      9.32 o
   5  11  12        0.41        3.07      5.17 o
   7  11  12       24.44       28.62      5.83 o
   9  11  12        2.89        4.78      6.50 o
  -8  12  12       33.94       37.32      5.29 o
  -6  12  12      177.64      184.40     10.78 o
  -4  12  12       16.01       25.93      4.69 o
  -2  12  12       87.75       87.92      4.46 o
   0  12  12      413.47      404.73     16.68 o
   2  12  12      106.04       94.50      5.59 o
   4  12  12        4.85       11.62      6.48 o
   6  12  12       17.71       19.77      5.66 o
  -5  13  12      338.02      296.50     12.66 o
  -3  13  12       46.86       42.22      5.07 o
  -1  13  12       29.65       25.28      5.66 o
   1  13  12       47.30       37.50      5.50 o
   3  13  12        2.76       15.38      5.74 o
   5  13  12       24.31       21.28      5.61 o
 -15   1  13        0.49        3.69      3.99 o
 -13   1  13       73.34       80.82      4.25 o
 -11   1  13      154.48      161.94      4.78 o
  -9   1  13       20.44       26.97      3.74 o
  -7   1  13       53.24       76.81      4.41 o
  -5   1  13       38.15       43.73      3.63 o
  -3   1  13     1733.76     1884.43     13.15 o
  -1   1  13       81.31       82.19      3.98 o
   1   1  13     1543.73     1525.82     10.18 o
   3   1  13     1085.14     1131.38      9.89 o
   5   1  13     1498.17     1477.02     25.53 o
   7   1  13     1132.41     1143.55     32.82 o
   9   1  13      160.52      182.46     10.79 o
  11   1  13     1130.51     1186.99     69.19 o
  13   1  13      270.87      280.34     14.66 o
 -14   2  13      399.19      362.02     10.11 o
 -12   2  13      192.26      182.90      4.82 o
 -10   2  13      111.21      110.19      4.18 o
  -8   2  13      207.64      188.27      3.98 o
  -6   2  13       80.62       72.57      3.93 o
  -4   2  13       76.51       86.36      3.88 o
  -2   2  13      412.51      363.21      3.94 o
   0   2  13      111.25      121.85      3.87 o
   2   2  13        0.21        5.26      3.79 o
   4   2  13     2187.84     2140.02     29.46 o
   6   2  13     1491.97     1408.03     31.63 o
   8   2  13      937.42      918.74     25.98 o
  10   2  13      129.09      131.73     11.17 o
  12   2  13       68.98       83.12      8.45 o
  14   2  13       17.23       14.86     10.28 o
 -15   3  13       39.06       40.15      5.00 o
 -13   3  13      346.55      347.64      6.77 o
 -11   3  13      245.35      237.98      7.68 o
  -9   3  13      524.30      505.88      9.97 o
  -7   3  13      915.36      915.95     16.37 o
  -5   3  13     3256.60     3274.17     44.61 o
  -3   3  13     2431.45     2281.06     21.51 o
  -1   3  13     1604.34     1526.95     22.22 o
   1   3  13     2738.09     2770.16     27.72 o
   3   3  13     1955.02     1806.27     28.22 o
   5   3  13      259.37      258.50      7.33 o
   7   3  13      185.69      210.16      5.98 o
   9   3  13        1.48        2.47      6.93 o
  11   3  13       24.94       41.04      9.94 o
  13   3  13        2.67       13.36      9.18 o
 -14   4  13        3.16        4.40      4.19 o
 -12   4  13      389.06      351.32      8.46 o
 -10   4  13        9.03       15.26      3.93 o
  -8   4  13       20.60       25.60      3.73 o
  -6   4  13        6.03        1.30      3.65 o
  -4   4  13      300.10      313.68      5.98 o
  -2   4  13      324.66      292.05      5.27 o
   0   4  13      827.87      795.32     12.83 o
   2   4  13     1325.55     1389.72     24.76 o
   4   4  13      418.97      406.22     11.20 o
   6   4  13      484.04      481.52      8.90 o
   8   4  13      596.16      621.02     20.22 o
  10   4  13       55.38       59.78      7.04 o
  12   4  13       45.78       43.56      9.09 o
  14   4  13       33.28       47.08     12.54 o
 -13   5  13       37.98       33.54      4.44 o
 -11   5  13       16.37       15.70      4.22 o
  -9   5  13      637.96      620.45     11.62 o
  -7   5  13      108.78      120.22      4.20 o
  -5   5  13      347.22      452.11      8.60 o
  -3   5  13       23.45       29.70      3.70 o
  -1   5  13     1716.59     1712.03     21.58 o
   1   5  13     1718.44     1751.56     23.33 o
   3   5  13      770.45      779.61     19.79 o
   5   5  13     1099.57     1085.81     23.37 o
   7   5  13       53.71       43.02      5.43 o
   9   5  13      212.67      208.03      7.30 o
  11   5  13      156.89      158.85      8.27 o
  13   5  13       67.20       75.11     10.34 o
 -14   6  13        8.92        3.22      5.01 o
 -12   6  13      632.78      617.17      8.76 o
 -10   6  13       58.16       55.56      4.21 o
  -8   6  13        2.84        6.85      4.08 o
  -6   6  13       34.59       45.23      3.65 o
  -4   6  13      157.96      174.39      4.30 o
  -2   6  13      664.66      701.38     20.50 o
   0   6  13        8.92       15.81      3.99 o
   2   6  13        3.82        4.25      3.96 o
   4   6  13      245.57      237.31      9.04 o
   6   6  13     3956.72     3896.86     83.14 o
   8   6  13      496.45      487.37     12.45 o
  10   6  13        2.22        8.23      7.58 o
  12   6  13       24.21       26.32      8.98 o
 -13   7  13      324.21      291.20     11.41 o
 -11   7  13       64.17       79.70      5.65 o
  -9   7  13       10.74       13.00      4.21 o
  -7   7  13       96.43      101.44      5.09 o
  -5   7  13       44.00       51.10      4.13 o
  -3   7  13       25.14       25.80      3.87 o
  -1   7  13      126.79      114.94      4.13 o
   1   7  13       25.84       20.11      4.39 o
   3   7  13       60.47       70.68      4.48 o
   5   7  13        2.41        8.99      4.49 o
   7   7  13       38.57       29.30      5.00 o
   9   7  13     1498.45     1494.39     54.75 o
  11   7  13      575.26      542.55     15.41 o
 -12   8  13       58.64       49.80      4.72 o
 -10   8  13       90.33       88.97      5.12 o
  -8   8  13       15.07       16.35      4.35 o
  -6   8  13      153.97      153.36      6.12 o
  -4   8  13        6.83        8.39      4.16 o
  -2   8  13       30.47       17.82      3.91 o
   0   8  13      297.63      276.48      8.89 o
   2   8  13      150.09      168.33      6.76 o
   4   8  13        2.98        4.91      4.55 o
   6   8  13      212.25      202.35     10.30 o
   8   8  13        0.41        2.60      5.90 o
  10   8  13       46.55       35.71      7.88 o
  12   8  13        4.08        7.34     20.22 o
 -11   9  13       78.88       65.90      4.65 o
  -9   9  13       10.69       17.02      4.41 o
  -7   9  13       47.77       58.80      4.00 o
  -5   9  13       15.05       16.77      3.99 o
  -3   9  13      494.47      478.05     15.03 o
  -1   9  13      288.19      290.19     10.62 o
   1   9  13      154.69      135.95      6.00 o
   3   9  13      749.61      706.03     19.74 o
   5   9  13     1024.15     1009.14     37.34 o
   7   9  13       28.40       32.88      5.85 o
   9   9  13        0.49        1.18      6.06 o
  11   9  13      111.87      120.29     11.52 o
 -10  10  13      184.69      165.55      6.18 o
  -8  10  13      285.10      283.85      8.59 o
  -6  10  13      331.55      332.03     11.31 o
  -4  10  13      135.20      135.93      4.40 o
  -2  10  13      124.35      145.84      8.34 o
   0  10  13      279.73      279.82     11.87 o
   2  10  13       28.21       28.22      4.83 o
   4  10  13      121.34      124.16      5.74 o
   6  10  13      107.59      120.92      5.63 o
   8  10  13       47.23       49.85      6.46 o
  -9  11  13       23.68       34.80      6.32 o
  -7  11  13      716.17      642.25     23.30 o
  -5  11  13      428.23      452.41     12.63 o
  -3  11  13      520.31      553.43     11.59 o
  -1  11  13      504.35      528.67     19.82 o
   1  11  13     1215.06     1218.63     42.89 o
   3  11  13      499.46      514.38     11.98 o
   5  11  13       56.73       82.77      5.48 o
   7  11  13       12.84       20.06      5.83 o
  -6  12  13        7.72       15.56      4.34 o
  -4  12  13      125.04      120.24      6.09 o
  -2  12  13        6.39       17.69      4.47 o
   0  12  13       79.22      105.88      5.36 o
   2  12  13      481.96      445.76     16.91 o
   4  12  13      609.50      591.58     26.72 o
   6  12  13      407.80      392.36     15.16 o
  -3  13  13       46.95       47.30      5.20 o
  -1  13  13       33.89       35.51      5.54 o
   1  13  13       21.49       19.82      4.82 o
   3  13  13        7.06        3.78      5.90 o
 -14   0  14      959.25      902.12     24.04 o
 -12   0  14     1054.77     1042.30     18.59 o
 -10   0  14      215.27      257.18     11.22 o
  -8   0  14     3420.40     3321.79     40.66 o
  -6   0  14     9255.68     9337.72     50.26 o
  -4   0  14    14624.94    14480.46    129.39 o
  -2   0  14     2178.40     2159.35     24.22 o
   0   0  14      172.04      163.57      6.59 o
   2   0  14      580.65      613.19      9.25 o
   4   0  14      306.11      254.93      6.96 o
   6   0  14      192.54      190.26      8.05 o
   8   0  14      791.57      817.24     77.90 o
  10   0  14       21.45       31.63     10.85 o
  12   0  14       39.72       43.00     11.44 o
  14   0  14       43.35       52.42     12.22 o
 -15   1  14       27.93       30.42      4.88 o
 -13   1  14       32.07       45.64      5.00 o
 -11   1  14       34.15       40.38      4.26 o
  -9   1  14        1.13        8.05      3.37 o
  -7   1  14     1179.66     1104.01      6.04 o
  -5   1  14      205.45      212.81      3.73 o
  -3   1  14     2524.51     2417.14     17.09 o
  -1   1  14     4229.41     4315.87     36.50 o
   1   1  14     1701.36     1708.19     17.58 o
   3   1  14     1436.50     1478.81      8.46 o
   5   1  14     1542.22     1665.23     27.77 o
   7   1  14       56.03       62.71      6.27 o
   9   1  14       77.13       83.12      6.62 o
  11   1  14      115.24      111.11      8.21 o
  13   1  14       52.43       50.72      9.20 o
 -14   2  14       79.22       90.44      5.66 o
 -12   2  14        0.05        6.51      4.31 o
 -10   2  14      576.08      573.64      7.34 o
  -8   2  14     1174.90     1196.44     11.79 o
  -6   2  14       11.85       15.12      3.92 o
  -4   2  14       15.52       27.24      3.90 o
  -2   2  14     2350.58     2309.94     29.38 o
   0   2  14      510.29      511.95      5.02 o
   2   2  14      849.01      828.89     13.52 o
   4   2  14      971.26      981.10     11.83 o
   6   2  14     3418.97     3335.21     72.00 o
   8   2  14     1362.21     1422.75     44.58 o
  10   2  14      149.59      150.33      8.55 o
  12   2  14       71.26       88.09      8.86 o
  14   2  14       44.05       35.37     10.72 o
 -13   3  14        6.64       15.22      5.11 o
 -11   3  14        0.41        2.73      4.02 o
  -9   3  14       21.21       19.67      3.67 o
  -7   3  14       11.75       16.86      3.88 o
  -5   3  14       10.61       15.09      3.52 o
  -3   3  14        0.76        4.86      4.01 o
  -1   3  14      381.22      412.36      6.20 o
   1   3  14        0.57        4.99      4.02 o
   3   3  14        1.53        3.29      3.89 o
   5   3  14       35.14       30.67      4.49 o
   7   3  14      184.23      179.41      5.71 o
   9   3  14      369.57      342.41     13.18 o
  11   3  14       58.44       59.89      8.26 o
  13   3  14      148.68      153.27      9.68 o
 -14   4  14       10.60       18.03      4.84 o
 -12   4  14       41.33       49.24      4.17 o
 -10   4  14        2.09        8.58      4.10 o
  -8   4  14      126.81      120.90      4.14 o
  -6   4  14      216.77      230.90      4.64 o
  -4   4  14      318.25      337.67      5.65 o
  -2   4  14      760.55      761.06     11.64 o
   0   4  14       14.12       16.04      3.89 o
   2   4  14     2093.19     2086.15     31.60 o
   4   4  14     2470.96     2388.35     50.52 o
   6   4  14     2230.35     2144.31     46.88 o
   8   4  14     1174.97     1161.22     38.71 o
  10   4  14      501.77      539.56     13.62 o
  12   4  14      192.28      197.64     16.00 o
 -13   5  14       98.69       78.65      4.47 o
 -11   5  14      281.95      281.40      6.95 o
  -9   5  14       22.09       30.47      4.40 o
  -7   5  14       34.07       50.65      4.09 o
  -5   5  14      425.69      453.61      9.35 o
  -3   5  14       10.03        5.62      4.27 o
  -1   5  14     2601.55     2530.75     42.57 o
   1   5  14     1928.32     1912.28     38.11 o
   3   5  14      126.31      123.58      4.80 o
   5   5  14      223.57      243.95      7.01 o
   7   5  14      496.34      511.28     11.29 o
   9   5  14       61.63       67.69      6.00 o
  11   5  14        9.40       11.58      6.86 o
  13   5  14        7.87       16.01     12.66 o
 -12   6  14      224.22      238.75      9.31 o
 -10   6  14       23.44       34.14      4.25 o
  -8   6  14      103.49      114.23      3.93 o
  -6   6  14     1950.00     1803.69     34.23 o
  -4   6  14     3065.41     2915.77     60.82 o
  -2   6  14     1134.09     1138.97     24.75 o
   0   6  14      266.69      250.24      6.51 o
   2   6  14      715.93      735.56     14.77 o
   4   6  14      574.52      595.57     12.80 o
   6   6  14      293.00      310.79     10.26 o
   8   6  14       43.87       51.19      5.75 o
  10   6  14      177.21      182.48      8.07 o
  12   6  14        8.75       13.95      9.81 o
 -13   7  14        0.78        9.57      6.21 o
 -11   7  14      101.19      103.70      4.44 o
  -9   7  14       52.65       38.13      4.18 o
  -7   7  14        6.28        8.95      3.91 o
  -5   7  14      135.10      152.08      5.70 o
  -3   7  14        0.01        4.33      3.99 o
  -1   7  14      100.96      108.74      4.30 o
   1   7  14       56.86       48.76      4.30 o
   3   7  14       48.52       72.84      4.88 o
   5   7  14        0.01        0.24      4.84 o
   7   7  14       69.27       70.74      5.22 o
   9   7  14       68.59       72.68      6.20 o
  11   7  14       33.14       36.64      7.40 o
 -12   8  14      352.85      336.09     12.17 o
 -10   8  14      492.01      465.05     12.68 o
  -8   8  14      696.70      678.30     11.43 o
  -6   8  14      631.98      648.63     16.22 o
  -4   8  14      472.87      480.00     15.87 o
  -2   8  14      225.83      222.38     10.22 o
   0   8  14     1231.60     1303.46     47.88 o
   2   8  14      163.06      149.87      4.45 o
   4   8  14        3.89        1.90      4.36 o
   6   8  14      217.35      218.97      8.74 o
   8   8  14      116.99      119.10      5.57 o
  10   8  14        7.04       11.76      7.04 o
 -11   9  14       21.45       18.39      5.34 o
  -9   9  14        4.04        9.85      4.52 o
  -7   9  14      466.44      430.89      9.96 o
  -5   9  14      159.27      175.09      5.29 o
  -3   9  14      635.13      659.45     17.15 o
  -1   9  14     1274.68     1277.47     36.81 o
   1   9  14      375.08      381.43     14.46 o
   3   9  14       53.11       49.32      4.99 o
   5   9  14       35.28       51.50      5.34 o
   7   9  14        8.00       14.51      5.42 o
   9   9  14        0.54        1.08      6.29 o
 -10  10  14        5.33        7.44      5.09 o
  -8  10  14       24.22       23.59      4.91 o
  -6  10  14        1.46       11.97      4.74 o
  -4  10  14       33.24       47.42      5.46 o
  -2  10  14       87.27       94.75      4.71 o
   0  10  14      753.74      754.02     22.67 o
   2  10  14      103.50       96.50      9.25 o
   4  10  14      411.78      400.21     14.34 o
   6  10  14      136.71      141.02      8.88 o
   8  10  14      673.11      645.80     19.63 o
  -7  11  14       31.64       33.53      4.63 o
  -5  11  14       53.48       59.10      4.84 o
  -3  11  14       61.37       53.29      4.74 o
  -1  11  14      155.01      161.67      5.93 o
   1  11  14       89.74      109.43      5.44 o
   3  11  14       78.93       85.21      5.65 o
   5  11  14      265.52      282.45     12.95 o
   7  11  14       32.43       26.83      6.61 o
  -6  12  14        0.10        7.42      5.25 o
  -4  12  14       14.82       15.81      4.67 o
  -2  12  14        1.32        2.51      4.95 o
   0  12  14        3.58       15.27      5.54 o
   2  12  14       73.02       75.68      5.24 o
   4  12  14      421.97      393.95     18.19 o
  -3  13  14      145.25      121.94     20.89 o
  -1  13  14      154.50      158.03      8.54 o
   1  13  14      341.41      325.07     16.84 o
 -13   1  15       44.52       50.12      4.46 o
 -11   1  15       31.82       41.29      3.92 o
  -9   1  15      135.68      122.96      4.01 o
  -7   1  15       10.65        5.97      3.79 o
  -5   1  15        4.51        5.61      3.37 o
  -3   1  15     3284.07     3385.73     33.68 o
  -1   1  15     2230.75     2364.02     19.91 o
   1   1  15      187.17      195.10      4.28 o
   3   1  15      348.03      347.71      5.66 o
   5   1  15      180.15      169.43      4.70 o
   7   1  15       19.17       20.99      5.31 o
   9   1  15       11.34       19.60      6.48 o
  11   1  15        0.11        0.27      7.96 o
  13   1  15      105.66      121.04      9.50 o
 -14   2  15       31.38       37.23      4.31 o
 -12   2  15       32.86       35.53      4.66 o
 -10   2  15      849.13      837.37     11.85 o
  -8   2  15      745.74      727.32      4.76 o
  -6   2  15      626.53      644.68      8.14 o
  -4   2  15      635.90      641.76      7.90 o
  -2   2  15     3609.63     3734.01     32.14 o
   0   2  15      572.76      596.29      8.94 o
   2   2  15       22.58       69.01     17.75 o
   4   2  15        0.61       12.85      4.05 o
   6   2  15      289.00      304.18      6.26 o
   8   2  15       15.03       23.72      6.82 o
  10   2  15      314.27      318.85     42.38 o
  12   2  15       72.25       70.98     10.23 o
 -13   3  15      652.12      647.48     19.74 o
 -11   3  15      904.59      870.97     19.04 o
  -9   3  15      445.30      468.53      7.40 o
  -7   3  15      267.48      237.40      5.18 o
  -5   3  15      180.62      186.34      4.77 o
  -3   3  15      749.78      708.73      7.56 o
  -1   3  15     1048.53     1025.34      5.98 o
   1   3  15        0.72        2.79      4.15 o
   3   3  15     1411.26     1374.88     17.70 o
   5   3  15     1898.01     1880.31     38.28 o
   7   3  15     1188.88     1203.33     33.25 o
   9   3  15       24.83       19.54      6.65 o
  11   3  15       45.76       55.56      9.11 o
  13   3  15       52.64       49.05      9.80 o
 -14   4  15       17.13        9.53      4.72 o
 -12   4  15        2.82        4.86      4.78 o
 -10   4  15      216.79      226.26      4.82 o
  -8   4  15      239.74      217.85      4.47 o
  -6   4  15      589.47      527.42      4.50 o
  -4   4  15      374.23      308.38      6.63 o
  -2   4  15       78.88      104.74      4.37 o
   0   4  15      353.42      326.23      5.77 o
   2   4  15       71.18       86.07      3.86 o
   4   4  15      157.05      163.41      5.29 o
   6   4  15     1174.69     1193.14     27.42 o
   8   4  15      310.07      366.03     10.69 o
  10   4  15        0.02        4.70      6.88 o
  12   4  15       48.33       66.52      9.78 o
 -13   5  15      224.19      247.88      9.35 o
 -11   5  15      302.76      330.09      8.75 o
  -9   5  15      423.44      422.93     12.46 o
  -7   5  15      308.24      312.11      6.61 o
  -5   5  15       18.75       18.02      3.51 o
  -3   5  15       35.20       45.77      3.40 o
  -1   5  15      452.78      427.63      8.30 o
   1   5  15       39.58       37.31      4.05 o
   3   5  15        0.55        3.71      4.04 o
   5   5  15        2.33        4.71      4.89 o
   7   5  15      313.47      279.46      8.68 o
   9   5  15       25.11       24.74      6.14 o
  11   5  15      214.00      199.34      9.40 o
 -12   6  15        0.31        3.66      4.84 o
 -10   6  15      121.91      141.18      4.44 o
  -8   6  15      117.46      114.15      4.96 o
  -6   6  15      459.64      496.69     11.28 o
  -4   6  15       17.83       24.04      3.84 o
  -2   6  15        9.08       20.48      3.70 o
   0   6  15      957.78      975.90     19.00 o
   2   6  15      215.47      205.61      7.12 o
   4   6  15        0.08        2.57      4.26 o
   6   6  15       19.28       22.82      4.68 o
   8   6  15       28.53       23.89      5.54 o
  10   6  15      132.62      143.78     10.80 o
  12   6  15       76.87       71.94      9.75 o
 -11   7  15        3.78        8.28      4.34 o
  -9   7  15        7.04       15.79      4.22 o
  -7   7  15        0.02        1.46      3.85 o
  -5   7  15        0.38        2.98      4.03 o
  -3   7  15      156.74      145.87      4.14 o
  -1   7  15      771.50      720.28     13.88 o
   1   7  15        0.11        4.69      3.97 o
   3   7  15       34.31       33.57      4.38 o
   5   7  15       68.30       78.65      5.09 o
   7   7  15      533.79      475.42     11.07 o
   9   7  15      156.71      139.38      6.45 o
  11   7  15       32.90       36.39      9.43 o
 -10   8  15       40.35       56.31      4.67 o
  -8   8  15      281.71      284.30      9.22 o
  -6   8  15      715.18      667.40     12.31 o
  -4   8  15      453.40      425.64     12.78 o
  -2   8  15      224.38      259.57      9.68 o
   0   8  15       23.14       28.70      4.07 o
   2   8  15       23.17       35.92      5.05 o
   4   8  15       35.99       44.10      4.94 o
   6   8  15      124.63      127.28      5.18 o
   8   8  15       53.96       44.65      5.74 o
  10   8  15        0.74        4.76      6.40 o
  -9   9  15       40.17       43.17      5.15 o
  -7   9  15       28.69       31.31      4.60 o
  -5   9  15       18.12       19.58      4.27 o
  -3   9  15        2.07        4.28      4.01 o
  -1   9  15       17.13       22.80      5.60 o
   1   9  15        4.32       15.04      4.54 o
   3   9  15        5.77        5.77      4.66 o
   5   9  15       15.48       22.44      4.83 o
   7   9  15       14.19       13.58      5.62 o
   9   9  15       71.84       58.65      7.19 o
  -8  10  15       38.17       32.61      4.58 o
  -6  10  15      214.30      227.92      5.78 o
  -4  10  15      508.50      530.43     20.74 o
  -2  10  15      557.25      567.78     20.88 o
   0  10  15      150.44      152.84      5.03 o
   2  10  15        0.71        6.57      4.81 o
   4  10  15       11.98       13.83      5.11 o
   6  10  15       28.25       38.42      5.91 o
   8  10  15       31.89       28.33      6.93 o
  -7  11  15       32.49       42.96      4.49 o
  -5  11  15       73.26       69.14      5.02 o
  -3  11  15        0.01        4.34      4.84 o
  -1  11  15       97.11       94.73      6.42 o
   1  11  15      219.83      207.10     15.98 o
   3  11  15      182.75      195.59      8.24 o
   5  11  15      241.21      235.26      8.44 o
  -4  12  15       43.40       56.09      4.93 o
  -2  12  15       83.67       71.85      5.28 o
   0  12  15       13.50       26.00      5.34 o
   2  12  15        0.09        7.66      5.53 o
   4  12  15        3.86       11.06      6.11 o
 -14   0  16        4.84        6.66      5.76 o
 -12   0  16        3.79       14.91      7.40 o
 -10   0  16      387.05      408.55      7.32 o
  -8   0  16      276.65      309.19      9.11 o
  -6   0  16      400.48      366.87      6.30 o
  -4   0  16      304.18      318.35     13.21 o
  -2   0  16    15223.63    15666.18    141.39 o
   0   0  16     1262.65     1225.96     21.24 o
   2   0  16     2978.36     3088.63     48.54 o
   4   0  16     1017.78     1092.18     12.73 o
   6   0  16     3643.11     3435.93    104.63 o
   8   0  16      352.24      312.94     35.49 o
  10   0  16       69.17       74.37     11.09 o
  12   0  16        1.77       11.70     11.85 o
 -13   1  16       66.77       70.60      4.00 o
 -11   1  16      223.50      226.00      5.79 o
  -9   1  16      312.75      277.75      4.95 o
  -7   1  16      100.12      108.94      3.94 o
  -5   1  16       74.24       68.89      3.66 o
  -3   1  16      249.54      265.13      4.31 o
  -1   1  16     2729.96     2742.78     29.06 o
   1   1  16      319.50      309.38      5.77 o
   3   1  16      225.54      206.45      5.66 o
   5   1  16      741.73      748.02     11.81 o
   7   1  16      352.38      359.41     10.24 o
   9   1  16      508.89      459.00     29.94 o
  11   1  16      157.32      145.50      8.55 o
  13   1  16       32.66       52.63      9.11 o
 -14   2  16        0.02        8.21      4.76 o
 -12   2  16       16.24       11.83      4.82 o
 -10   2  16       11.79       24.19      4.04 o
  -8   2  16       98.79       87.98      4.09 o
  -6   2  16      350.71      350.58      5.16 o
  -4   2  16      658.28      653.52      5.88 o
  -2   2  16     2438.68     2541.29     27.20 o
   0   2  16       54.39       56.72      4.04 o
   2   2  16      326.78      330.57      5.62 o
   4   2  16       86.76       74.82      4.36 o
   6   2  16      233.80      236.92      6.00 o
   8   2  16      661.62      689.82     27.93 o
  10   2  16      674.14      611.30     40.73 o
  12   2  16       58.04       65.69     12.98 o
 -13   3  16       87.27       85.60      4.67 o
 -11   3  16        8.73       13.07      4.22 o
  -9   3  16      188.90      183.35      3.93 o
  -7   3  16        0.33        2.91      3.62 o
  -5   3  16      204.40      220.98      4.30 o
  -3   3  16       87.89      100.31      3.85 o
  -1   3  16      841.78      842.65     11.46 o
   1   3  16       57.21       66.50      4.04 o
   3   3  16       60.50       64.28      4.12 o
   5   3  16       97.69       85.45      4.77 o
   7   3  16       14.59       19.66      5.13 o
   9   3  16      659.59      675.57     27.14 o
  11   3  16       95.65      101.62     10.72 o
 -12   4  16      206.63      192.55      5.80 o
 -10   4  16        3.42        8.73      4.83 o
  -8   4  16       39.57       38.26      3.70 o
  -6   4  16      142.80      137.75      4.04 o
  -4   4  16        0.32       19.43      5.91 o
  -2   4  16      371.63      408.17      6.52 o
   0   4  16       35.48       41.27      4.59 o
   2   4  16      110.26      122.83      4.91 o
   4   4  16       25.81       22.34      3.92 o
   6   4  16      204.32      199.72      5.60 o
   8   4  16       64.90       64.72      6.59 o
  10   4  16      291.70      274.49     16.31 o
  12   4  16      116.68      121.48     10.10 o
 -13   5  16       76.56       82.49      4.93 o
 -11   5  16     1045.37     1047.71     14.33 o
  -9   5  16      184.91      185.63      4.27 o
  -7   5  16      432.77      429.27     11.88 o
  -5   5  16       50.78       63.88      3.96 o
  -3   5  16      677.51      696.30     10.05 o
  -1   5  16      284.09      263.46      5.27 o
   1   5  16        8.63       17.99      3.86 o
   3   5  16      124.99      110.98      5.35 o
   5   5  16       15.43       14.62      4.27 o
   7   5  16      275.65      263.58      5.85 o
   9   5  16       96.79      109.23      6.38 o
  11   5  16      293.57      271.40     15.80 o
 -12   6  16       68.62       63.05      5.56 o
 -10   6  16       29.76       35.15      4.58 o
  -8   6  16      316.85      280.03      4.65 o
  -6   6  16        3.93        9.89      4.02 o
  -4   6  16      156.07      178.27      5.62 o
  -2   6  16      502.79      498.03     10.55 o
   0   6  16     1662.44     1564.71     34.72 o
   2   6  16      433.52      402.15      8.84 o
   4   6  16      648.95      654.53     18.55 o
   6   6  16     1430.05     1482.65     39.95 o
   8   6  16      892.05      883.53     25.46 o
  10   6  16       10.70       15.86      7.93 o
 -11   7  16       34.13       44.74      4.60 o
  -9   7  16       57.31       60.13      4.04 o
  -7   7  16      197.12      180.27      4.64 o
  -5   7  16        7.78       11.36      3.93 o
  -3   7  16      132.38      114.14      5.62 o
  -1   7  16       51.71       56.74      3.95 o
   1   7  16      449.88      436.03     12.78 o
   3   7  16       35.65       36.01      4.46 o
   5   7  16      218.77      206.65      8.09 o
   7   7  16       72.26       64.65      5.69 o
   9   7  16       50.77       46.52      6.22 o
 -10   8  16        0.45        4.06      4.84 o
  -8   8  16       54.20       66.90      4.31 o
  -6   8  16      180.67      169.17      5.59 o
  -4   8  16     1074.52     1076.37     27.88 o
  -2   8  16      697.14      723.01     27.91 o
   0   8  16      999.74      999.39     21.08 o
   2   8  16      551.95      555.80     17.31 o
   4   8  16      739.38      765.35     25.25 o
   6   8  16      505.75      486.00     17.84 o
   8   8  16      210.72      192.95      7.79 o
  -9   9  16       96.37       92.36      5.05 o
  -7   9  16      373.32      341.38     14.68 o
  -5   9  16      241.91      242.19      7.64 o
  -3   9  16        3.86        5.47      4.51 o
  -1   9  16      253.11      258.20     12.66 o
   1   9  16      132.27      132.59      5.02 o
   3   9  16      120.68      116.80      6.45 o
   5   9  16      303.68      290.97     11.22 o
   7   9  16       24.17       23.72      5.97 o
  -8  10  16        1.13        3.81      4.32 o
  -6  10  16        6.97        7.35      5.18 o
  -4  10  16       27.91       31.52      4.63 o
  -2  10  16       72.07       86.02      5.00 o
   0  10  16       70.09       66.82      5.19 o
   2  10  16       44.19       49.12      5.37 o
   4  10  16        1.03        6.24      5.48 o
   6  10  16        0.84        4.17      5.45 o
  -5  11  16       22.11       26.22      4.92 o
  -3  11  16        0.03       -1.19      4.64 o
  -1  11  16       49.27       45.96      5.40 o
   1  11  16        4.57       11.13      4.88 o
   3  11  16       10.98        6.60      6.00 o
   5  11  16       24.82       26.24      5.82 o
  -2  12  16        4.83       11.72      5.12 o
   0  12  16        0.56        3.03      5.21 o
   2  12  16        4.38       -1.71     10.49 o
 -13   1  17       48.72       59.07      4.85 o
 -11   1  17      105.51      110.48      5.02 o
  -9   1  17        9.70       13.46      4.70 o
  -7   1  17       21.88       29.87      4.28 o
  -5   1  17      152.89      138.13      3.68 o
  -3   1  17      959.64      931.61     11.58 o
  -1   1  17        2.45       17.51      4.11 o
   1   1  17      692.96      729.61      7.33 o
   3   1  17     1567.02     1552.04     21.90 o
   5   1  17      222.03      237.23      5.81 o
   7   1  17       54.28       61.80      5.44 o
   9   1  17      436.76      482.07     42.74 o
  11   1  17      169.92      166.24     10.00 o
 -12   2  17      116.15      127.15      5.01 o
 -10   2  17      178.88      197.96      4.46 o
  -8   2  17      191.03      176.92      7.52 o
  -6   2  17       54.28       57.60      3.96 o
  -4   2  17       17.66       22.30      3.27 o
  -2   2  17        4.52       12.86      4.86 o
   0   2  17      576.94      562.58      7.62 o
   2   2  17     1469.66     1506.60     19.39 o
   4   2  17     1757.79     1768.63     17.10 o
   6   2  17      344.84      332.31      9.00 o
   8   2  17      425.86      435.91     14.01 o
  10   2  17      368.80      415.50     31.53 o
  12   2  17       69.19       66.43      9.82 o
 -13   3  17      121.24      106.67      4.79 o
 -11   3  17      400.40      383.52      9.14 o
  -9   3  17     1325.49     1283.30     22.66 o
  -7   3  17     1045.79     1078.61     12.12 o
  -5   3  17     1398.20     1428.23     13.31 o
  -3   3  17     2940.33     2990.09     20.96 o
  -1   3  17     4152.46     4064.30     73.39 o
   1   3  17     1519.02     1588.86     28.00 o
   3   3  17      101.04      121.14      4.73 o
   5   3  17       54.40       64.28      4.60 o
   7   3  17       12.99       14.33      5.02 o
   9   3  17      376.23      382.23     11.60 o
  11   3  17       48.82       56.78      8.00 o
 -12   4  17      206.87      190.65      6.11 o
 -10   4  17       53.85       48.90      4.09 o
  -8   4  17       22.42       30.32      4.21 o
  -6   4  17       61.49       67.83      4.38 o
  -4   4  17       66.06       59.12      3.91 o
  -2   4  17       19.73       28.13      4.24 o
   0   4  17     1074.67     1061.54     16.79 o
   2   4  17      930.10      895.15     15.04 o
   4   4  17        1.79        8.62      4.32 o
   6   4  17       79.87       64.93      4.72 o
   8   4  17        0.07        2.66      5.84 o
  10   4  17        0.30        7.54      7.72 o
 -11   5  17      100.28      109.73      5.46 o
  -9   5  17      392.00      391.45      8.98 o
  -7   5  17      466.14      478.40      9.74 o
  -5   5  17      568.39      546.38     13.84 o
  -3   5  17      499.50      543.01     12.62 o
  -1   5  17     1035.18     1112.96     14.77 o
   1   5  17      380.41      389.73      9.39 o
   3   5  17      188.98      186.31      4.43 o
   5   5  17       72.07       75.53      5.05 o
   7   5  17       33.93       30.42      5.37 o
   9   5  17      207.69      189.09      9.33 o
  11   5  17      236.10      234.25      9.55 o
 -10   6  17      208.71      213.21      4.85 o
  -8   6  17      291.31      253.03      5.29 o
  -6   6  17       32.05       26.50      4.62 o
  -4   6  17      163.52      163.90      5.72 o
  -2   6  17       29.26       25.28      3.81 o
   0   6  17        1.47       -0.62      4.19 o
   2   6  17      299.44      293.49     10.08 o
   4   6  17      298.71      297.47      8.99 o
   6   6  17      365.55      359.61      6.89 o
   8   6  17       57.21       47.55      6.02 o
  10   6  17       98.70       73.15      7.36 o
 -11   7  17       32.30       17.48      7.17 o
  -9   7  17       25.18       18.49      4.67 o
  -7   7  17        1.12        6.83      4.98 o
  -5   7  17       84.83       81.37      4.44 o
  -3   7  17      148.66      162.16      6.75 o
  -1   7  17       15.03       22.94      4.82 o
   1   7  17       11.58       18.84      4.18 o
   3   7  17        8.62        9.96      4.68 o
   5   7  17      214.35      187.35      5.73 o
   7   7  17        7.13       11.72      5.52 o
   9   7  17       96.16       88.36      6.06 o
 -10   8  17      140.80      121.68      7.32 o
  -8   8  17       70.10       65.19      4.19 o
  -6   8  17       78.85       65.35      3.98 o
  -4   8  17        5.82       17.90      4.51 o
  -2   8  17       69.93       75.40      4.62 o
   0   8  17      683.10      691.38     16.64 o
   2   8  17      335.31      336.40     10.39 o
   4   8  17      185.87      203.25      5.60 o
   6   8  17       11.59        8.90      5.01 o
   8   8  17       72.25       73.60      6.14 o
  -7   9  17      228.57      211.10      8.24 o
  -5   9  17      292.73      274.04     10.29 o
  -3   9  17      311.17      283.74      9.11 o
  -1   9  17        4.80       15.27      4.71 o
   1   9  17      227.32      220.36      4.81 o
   3   9  17      107.07       99.33      6.62 o
   5   9  17      152.19      131.02      5.13 o
   7   9  17        1.32       10.51      5.36 o
  -6  10  17        3.94       10.96      5.25 o
  -4  10  17       28.94       26.92      4.44 o
  -2  10  17      183.24      156.27     10.85 o
   0  10  17       63.33       62.87      4.60 o
   2  10  17       44.97       53.03      5.47 o
   4  10  17       28.42       39.64      5.53 o
   6  10  17       85.08       84.48      5.86 o
  -3  11  17      292.55      277.39     22.47 o
  -1  11  17      278.06      273.96     15.22 o
   1  11  17      237.91      236.29      5.62 o
   3  11  17       39.93       50.63      6.20 o
 -12   0  18       59.94       73.88      7.53 o
 -10   0  18      333.45      314.56      7.02 o
  -8   0  18     1654.40     1632.40     35.87 o
  -6   0  18       87.88       98.26      5.43 o
  -4   0  18      462.93      483.07      7.18 o
  -2   0  18       24.39       27.37      6.29 o
   0   0  18        0.27       14.77      5.59 o
   2   0  18      432.28      449.70      9.87 o
   4   0  18     1245.87     1244.16     17.34 o
   6   0  18       50.80       63.67      6.50 o
   8   0  18      390.60      396.53     42.12 o
  10   0  18      640.13      636.10     90.59 o
 -11   1  18       31.85       43.18      4.19 o
  -9   1  18        6.20        8.07      3.94 o
  -7   1  18      275.53      274.03      4.59 o
  -5   1  18      449.11      440.35      8.13 o
  -3   1  18        8.33        6.42      3.53 o
  -1   1  18        0.56        3.87      3.51 o
   1   1  18      165.54      191.74      4.23 o
   3   1  18      282.56      294.58      6.18 o
   5   1  18       68.11       48.14      5.05 o
   7   1  18        4.65        8.25      5.18 o
   9   1  18       27.13       18.25      6.93 o
  11   1  18        2.26        1.71      8.60 o
 -12   2  18        1.21        6.35      4.12 o
 -10   2  18       25.76       31.49      4.25 o
  -8   2  18       19.20       31.68      3.71 o
  -6   2  18      115.15      112.86      3.89 o
  -4   2  18      538.34      560.35      6.67 o
  -2   2  18       51.71       56.85      4.61 o
   0   2  18      478.52      509.51      5.08 o
   2   2  18       85.60       90.25      4.07 o
   4   2  18        8.04        5.87      4.39 o
   6   2  18       17.16       14.96      5.19 o
   8   2  18       14.94       17.01      6.73 o
  10   2  18      118.31      125.27     17.56 o
 -11   3  18       39.50       50.92      4.51 o
  -9   3  18        6.57       10.76      3.90 o
  -7   3  18       91.55       84.95      4.05 o
  -5   3  18       45.39       43.47      3.81 o
  -3   3  18     1231.28     1260.71     19.14 o
  -1   3  18      228.61      249.20      4.46 o
   1   3  18       14.08       14.19      3.72 o
   3   3  18       48.48       58.38      4.69 o
   5   3  18      367.27      346.16      6.53 o
   7   3  18       83.30       88.08      6.20 o
   9   3  18        0.12        8.37      6.44 o
  11   3  18        4.02        8.94      8.26 o
 -12   4  18       66.05       55.96      4.77 o
 -10   4  18      572.03      554.98      9.59 o
  -8   4  18      496.42      491.69     13.08 o
  -6   4  18      114.90      125.38      4.71 o
  -4   4  18       11.91       18.92      4.57 o
  -2   4  18      240.90      259.92      7.27 o
   0   4  18       84.13       91.34      4.29 o
   2   4  18       19.80       21.51      4.21 o
   4   4  18       96.30       97.14      4.99 o
   6   4  18       61.79       66.37      5.18 o
   8   4  18       66.75       72.83      6.29 o
  10   4  18        3.34        6.26      7.71 o
 -11   5  18       26.83       18.67      4.23 o
  -9   5  18        8.08        5.59      4.57 o
  -7   5  18      313.07      310.11      9.28 o
  -5   5  18      930.21      936.85     16.08 o
  -3   5  18      232.53      253.08      4.89 o
  -1   5  18      753.21      754.48     12.62 o
   1   5  18      680.05      740.73     15.31 o
   3   5  18      353.70      387.77      7.82 o
   5   5  18      276.00      289.30      5.90 o
   7   5  18        2.04        4.23      5.17 o
   9   5  18       62.28       68.31      6.98 o
 -10   6  18       52.49       49.18      5.05 o
  -8   6  18      158.20      163.37      4.95 o
  -6   6  18      134.87      135.95      4.23 o
  -4   6  18      169.63      167.69      5.17 o
  -2   6  18      109.73      108.36      4.44 o
   0   6  18        6.58       12.88      4.73 o
   2   6  18        0.37        6.44      4.11 o
   4   6  18        4.91        0.20      5.04 o
   6   6  18      196.14      171.33      5.49 o
   8   6  18      340.18      338.41      6.38 o
  -9   7  18        4.39       13.23      4.54 o
  -7   7  18       10.99        7.02      5.15 o
  -5   7  18        4.84       12.78      4.10 o
  -3   7  18      223.62      250.24      7.20 o
  -1   7  18       36.49       50.69      4.43 o
   1   7  18       40.97       48.91      5.11 o
   3   7  18        0.73        5.10      4.34 o
   5   7  18       98.58      108.96      5.19 o
   7   7  18       30.99       27.00      5.44 o
   9   7  18        1.30        9.79      9.44 o
  -8   8  18       43.18       44.19      4.40 o
  -6   8  18       53.57       38.14      4.45 o
  -4   8  18      184.94      158.51      3.90 o
  -2   8  18      141.94      151.21      5.57 o
   0   8  18        9.95       17.72      4.83 o
   2   8  18      177.51      187.14      7.52 o
   4   8  18      165.47      180.29      7.83 o
   6   8  18       90.24       95.49      5.89 o
  -7   9  18        8.15       21.29      4.97 o
  -5   9  18       86.16       83.70      5.02 o
  -3   9  18      392.98      335.32     10.25 o
  -1   9  18      442.87      417.24     18.70 o
   1   9  18       62.56       69.08      4.58 o
   3   9  18       24.34       30.74      5.02 o
   5   9  18       21.13       28.38      5.81 o
  -4  10  18      148.99      123.33      4.77 o
  -2  10  18        0.87        9.27      4.75 o
   0  10  18        1.21        3.11      4.24 o
   2  10  18       50.74       50.29      5.03 o
   4  10  18       13.53       18.14      5.45 o
  -1  11  18      147.27      139.53     26.33 o
 -11   1  19       67.64       76.25      4.52 o
  -9   1  19      824.10      730.79      9.77 o
  -7   1  19      225.37      228.19      4.78 o
  -5   1  19      477.98      456.77      6.90 o
  -3   1  19      139.71      137.66      4.50 o
  -1   1  19      752.10      773.81      7.27 o
   1   1  19       97.45       96.41      4.44 o
   3   1  19       13.79        9.66      4.15 o
   5   1  19        4.66        8.23      4.92 o
   7   1  19      103.54       87.11      6.64 o
   9   1  19       16.26       10.19      9.39 o
 -12   2  19       23.62       38.00      8.96 o
 -10   2  19      233.61      216.42      4.64 o
  -8   2  19       39.19       56.34      4.38 o
  -6   2  19      125.15      126.16      4.53 o
  -4   2  19       20.48       28.70      3.80 o
  -2   2  19     1887.83     1939.01     20.53 o
   0   2  19      412.03      463.94      5.95 o
   2   2  19      504.18      502.27      7.33 o
   4   2  19        0.78        4.63      4.38 o
   6   2  19        5.93        3.24      5.70 o
   8   2  19       67.16       67.13      6.52 o
  10   2  19      141.79      128.23      7.96 o
 -11   3  19       51.55       53.64      4.60 o
  -9   3  19        0.07        3.76      4.71 o
  -7   3  19       51.46       53.40      4.17 o
  -5   3  19      743.57      800.25      7.66 o
  -3   3  19      337.53      337.19      4.84 o
  -1   3  19       18.24       28.18      4.39 o
   1   3  19      743.11      758.44     11.73 o
   3   3  19     2559.47     2596.34     53.68 o
   5   3  19     1689.78     1657.96     35.68 o
   7   3  19      944.47      929.42     19.81 o
   9   3  19      310.95      338.21     15.87 o
 -10   4  19       38.11       53.72      4.34 o
  -8   4  19       84.21       73.36      4.53 o
  -6   4  19       23.04       26.27      3.86 o
  -4   4  19        5.67        4.62      4.13 o
  -2   4  19      253.76      234.48      5.77 o
   0   4  19      432.29      416.97      5.13 o
   2   4  19       62.47       71.61      4.23 o
   4   4  19        3.07        6.06      4.61 o
   6   4  19      242.92      239.47      5.24 o
   8   4  19        9.48       11.13      6.79 o
  10   4  19        1.70        4.39      8.61 o
  -9   5  19        4.40        8.35      4.61 o
  -7   5  19       76.91       71.86      4.33 o
  -5   5  19      276.11      265.90      6.17 o
  -3   5  19      445.41      410.75      8.71 o
  -1   5  19      322.50      323.43      4.98 o
   1   5  19      921.37      933.61     25.51 o
   3   5  19      360.38      358.90     13.28 o
   5   5  19      591.23      569.49     14.66 o
   7   5  19      111.49      133.66      5.92 o
   9   5  19       60.70       63.91      7.09 o
 -10   6  19       34.81       27.93      6.04 o
  -8   6  19       57.47       56.15      4.31 o
  -6   6  19       43.07       44.17      4.55 o
  -4   6  19      354.14      365.13      8.90 o
  -2   6  19      496.77      495.41     10.25 o
   0   6  19      256.02      254.07      5.36 o
   2   6  19       18.67       17.13      4.37 o
   4   6  19        2.06        6.52      4.81 o
   6   6  19       45.47       45.28      5.50 o
   8   6  19       70.53       82.01      6.30 o
  -9   7  19      331.81      303.42     12.64 o
  -7   7  19      263.90      233.27     12.08 o
  -5   7  19      115.83      107.08      4.41 o
  -3   7  19      294.69      289.45     11.17 o
  -1   7  19        2.41       12.85      4.25 o
   1   7  19       45.04       53.89      4.42 o
   3   7  19       50.81       44.50      4.85 o
   5   7  19        2.95        7.00      5.08 o
   7   7  19       96.38      101.86      6.34 o
  -6   8  19      269.11      268.58      8.82 o
  -4   8  19      280.30      274.55      9.64 o
  -2   8  19      415.74      401.23     10.01 o
   0   8  19       92.31       96.27      5.40 o
   2   8  19       13.73       15.92      5.07 o
   4   8  19        0.00       10.13      5.50 o
   6   8  19        5.99        7.43      5.26 o
  -5   9  19        0.09        7.11      4.73 o
  -3   9  19      187.72      195.33      9.58 o
  -1   9  19      166.62      184.54      5.78 o
   1   9  19      283.17      267.08      8.03 o
   3   9  19      238.93      224.44      9.72 o
   5   9  19       53.94       60.58      7.55 o
  -2  10  19       11.27       19.24      5.12 o
   0  10  19       51.49       35.38      5.28 o
   2  10  19        3.76        2.22      8.33 o
 -10   0  20       84.39       82.06      8.85 o
  -8   0  20      131.60      169.56      8.30 o
  -6   0  20      539.62      604.70     15.55 o
  -4   0  20     2649.40     2567.36     42.11 o
  -2   0  20     2752.13     2638.49     41.75 o
   0   0  20       41.33       73.30      5.96 o
   2   0  20      169.09      172.00      6.29 o
   4   0  20      215.56      182.07      9.01 o
   6   0  20      266.19      236.75     13.63 o
   8   0  20       49.26       65.48     12.79 o
  10   0  20       37.72       33.51     12.36 o
 -11   1  20      229.74      208.80      6.61 o
  -9   1  20       65.39       66.55      4.65 o
  -7   1  20        1.10        2.27      3.96 o
  -5   1  20        1.32        5.38      4.41 o
  -3   1  20      110.55      119.68      4.25 o
  -1   1  20        2.56        0.71      4.01 o
   1   1  20       70.48       75.13      4.47 o
   3   1  20       43.31       45.88      4.58 o
   5   1  20       65.62       54.45      4.74 o
   7   1  20        7.45       14.37      5.62 o
   9   1  20      124.19      111.39     15.89 o
 -10   2  20        1.14        8.02      4.89 o
  -8   2  20        2.32        3.46      3.86 o
  -6   2  20      185.54      174.55      4.15 o
  -4   2  20      134.59      148.47      4.81 o
  -2   2  20      651.24      640.68      9.74 o
   0   2  20      112.50      118.54      4.91 o
   2   2  20      118.92      131.80      4.69 o
   4   2  20       16.99       28.89      4.53 o
   6   2  20       19.92       21.18      5.29 o
   8   2  20       15.75       17.22      7.18 o
  -9   3  20      129.69      122.22      4.41 o
  -7   3  20      152.02      172.12      4.32 o
  -5   3  20      128.55      149.27      4.53 o
  -3   3  20      108.64       93.87      3.97 o
  -1   3  20      323.38      340.76      7.26 o
   1   3  20       14.70       25.54      4.47 o
   3   3  20      205.47      200.51      5.45 o
   5   3  20      166.98      157.69      5.15 o
   7   3  20       30.80       34.45      5.34 o
   9   3  20      104.43       79.05      7.80 o
 -10   4  20      345.68      358.00      8.63 o
  -8   4  20      145.57      143.78      4.57 o
  -6   4  20       10.79       19.03      4.36 o
  -4   4  20      457.67      456.58      9.87 o
  -2   4  20        9.94       19.15      4.08 o
   0   4  20      142.08      176.86      4.61 o
   2   4  20      273.22      285.71      4.65 o
   4   4  20      131.34      140.82      5.08 o
   6   4  20        5.57       14.31      5.23 o
   8   4  20       96.76       78.50      6.74 o
  -9   5  20      168.75      159.24      5.69 o
  -7   5  20      457.54      426.24      6.36 o
  -5   5  20       10.92       11.06      4.68 o
  -3   5  20      245.53      254.65     10.60 o
  -1   5  20        0.07        0.32      4.01 o
   1   5  20      143.22      138.01      4.96 o
   3   5  20      255.90      262.88      5.08 o
   5   5  20      515.51      525.24      7.60 o
   7   5  20      233.20      249.68      8.52 o
  -8   6  20       43.26       49.32      4.49 o
  -6   6  20      187.08      199.47      5.67 o
  -4   6  20      632.11      552.68     15.00 o
  -2   6  20      301.44      285.95      6.70 o
   0   6  20      257.31      261.53      7.32 o
   2   6  20      618.45      623.59     14.19 o
   4   6  20      162.01      157.14      5.16 o
   6   6  20       42.43       51.54      5.82 o
  -7   7  20        0.06        8.00      4.47 o
  -5   7  20       55.13       43.20      4.42 o
  -3   7  20       48.85       41.53      4.51 o
  -1   7  20       52.01       39.70      4.50 o
   1   7  20       15.85       17.41      4.48 o
   3   7  20       30.91       37.79      5.45 o
   5   7  20        6.24       12.24      4.58 o
  -6   8  20       62.31       54.08      4.71 o
  -4   8  20      378.99      365.28     18.29 o
  -2   8  20       94.34       88.50      4.83 o
   0   8  20      442.08      417.90     15.96 o
   2   8  20      375.64      343.75     12.70 o
   4   8  20       97.54       92.03      5.90 o
  -3   9  20      128.76      107.14      5.04 o
  -1   9  20        1.84        4.49      5.14 o
   1   9  20       46.61       39.75      5.04 o
  -9   1  21       14.41       24.97      4.75 o
  -7   1  21      107.89      101.16      4.27 o
  -5   1  21      448.83      482.66      8.26 o
  -3   1  21      680.20      622.03      7.61 o
  -1   1  21        7.76       17.67      3.85 o
   1   1  21       86.82       95.38      4.49 o
   3   1  21       29.04       38.85      4.74 o
   5   1  21      367.09      322.11      5.56 o
   7   1  21       46.45       52.10      5.49 o
 -10   2  21       64.81       56.14      4.63 o
  -8   2  21       66.21       62.45      4.32 o
  -6   2  21        0.32        1.86      4.02 o
  -4   2  21      116.32      118.83      4.33 o
  -2   2  21       13.98       22.88      3.95 o
   0   2  21       22.57       32.81      5.09 o
   2   2  21        2.73        8.83      4.64 o
   4   2  21      706.27      670.47     11.93 o
   6   2  21      255.43      265.00      5.57 o
   8   2  21      341.11      322.33     17.55 o
  -9   3  21       19.35       19.55      4.39 o
  -7   3  21       54.01       62.86      4.60 o
  -5   3  21      353.80      342.30      7.28 o
  -3   3  21       27.02       43.27      4.20 o
  -1   3  21      134.44      123.03      5.48 o
   1   3  21       17.74       21.97      3.73 o
   3   3  21      113.22      109.56      4.88 o
   5   3  21        2.40        1.41      4.96 o
   7   3  21      438.31      420.12     11.44 o
  -8   4  21       21.23       20.71      4.53 o
  -6   4  21        4.31        4.55      4.57 o
  -4   4  21        0.02        7.55      4.17 o
  -2   4  21        0.41        4.01      4.18 o
   0   4  21        3.35        2.00      3.84 o
   2   4  21       26.41       28.95      4.73 o
   4   4  21       21.76       26.54      5.04 o
   6   4  21       47.31       32.79      5.53 o
  -7   5  21       40.09       43.68      4.18 o
  -5   5  21        0.00        8.37      4.95 o
  -3   5  21       60.59       47.77      4.87 o
  -1   5  21       75.56       61.09      4.37 o
   1   5  21        0.36        0.38      4.22 o
   3   5  21      486.12      472.21      9.31 o
   5   5  21      193.86      214.32      6.48 o
   7   5  21      132.25      137.15      8.27 o
  -6   6  21       23.96       25.72      4.55 o
  -4   6  21       27.41       40.59      4.71 o
  -2   6  21       43.31       39.37      4.63 o
   0   6  21      195.01      172.48      4.57 o
   2   6  21      312.20      274.09     10.10 o
   4   6  21      196.98      186.62      6.94 o
   6   6  21       32.90       34.45      5.15 o
  -5   7  21      611.78      541.85     11.96 o
  -3   7  21      370.83      342.36     12.09 o
  -1   7  21      134.09      140.11      5.40 o
   1   7  21      234.58      219.91      8.71 o
   3   7  21      163.85      174.96      5.35 o
  -4   8  21       26.85       41.46      5.35 o
  -2   8  21      257.64      261.44      9.53 o
   0   8  21      218.05      211.92     10.48 o
   2   8  21      298.86      296.58     12.60 o
  -8   0  22       74.76       74.48      6.74 o
  -6   0  22        1.72        1.01      5.79 o
  -4   0  22        8.47       13.13      5.25 o
  -2   0  22      318.28      301.93      7.43 o
   0   0  22      307.64      317.03      8.07 o
   2   0  22      383.49      362.45      9.25 o
   4   0  22      151.45      123.07      7.86 o
   6   0  22      355.10      392.18     12.61 o
  -9   1  22        2.67        2.95      4.48 o
  -7   1  22       66.02       65.60      4.01 o
  -5   1  22       44.69       60.92      4.62 o
  -3   1  22       62.75       67.24      4.34 o
  -1   1  22      281.24      285.90      7.50 o
   1   1  22       38.23       33.95      4.47 o
   3   1  22       68.88       62.97      4.96 o
   5   1  22      109.04      113.30      5.49 o
   7   1  22      114.03      119.17      5.94 o
  -8   2  22      161.41      171.27      5.27 o
  -6   2  22       59.71       64.55      4.59 o
  -4   2  22      112.69      111.18      4.85 o
  -2   2  22      374.05      373.76      5.23 o
   0   2  22      169.14      155.87      5.26 o
   2   2  22      278.49      297.74      6.70 o
   4   2  22      282.26      278.28      5.35 o
   6   2  22       30.02       33.76      5.36 o
  -7   3  22       36.28       43.34      4.04 o
  -5   3  22        5.80       17.40      4.53 o
  -3   3  22      104.77       99.93      5.85 o
  -1   3  22       74.31       83.41      4.63 o
   1   3  22       56.78       68.37      4.91 o
   3   3  22      165.97      156.00      5.46 o
   5   3  22       33.03       18.44      5.02 o
   7   3  22       28.70       38.71      6.31 o
  -6   4  22      285.34      275.45      6.02 o
  -4   4  22      523.35      508.89      7.68 o
  -2   4  22      395.98      387.71      8.87 o
   0   4  22      223.98      215.83      7.99 o
   2   4  22       22.92       26.93      4.96 o
   4   4  22       27.98       30.42      4.62 o
   6   4  22      112.06      114.54      6.36 o
  -7   5  22       55.11       56.31      7.12 o
  -5   5  22      230.11      209.86      7.43 o
  -3   5  22      104.36      119.21      4.64 o
  -1   5  22      317.68      306.54      7.09 o
   1   5  22      429.49      436.15      6.23 o
   3   5  22      219.37      201.60      5.13 o
   5   5  22       26.82       29.96      5.76 o
  -4   6  22        0.25        2.01      4.87 o
  -2   6  22      149.97      135.54      4.87 o
   0   6  22      188.37      188.02      5.01 o
   2   6  22      119.71      114.68      5.20 o
   4   6  22      109.10      103.53      5.90 o
  -3   7  22        9.54       11.36      4.81 o
  -1   7  22       17.61       21.34      4.49 o
   1   7  22       13.05        7.98      4.86 o
  -7   1  23       35.85       43.27      4.68 o
  -5   1  23      130.27      113.61      4.48 o
  -3   1  23       64.43       55.24      4.62 o
  -1   1  23       20.85       23.68      4.36 o
   1   1  23        0.91        8.04      4.77 o
   3   1  23        0.32        1.20      4.96 o
   5   1  23        2.14        9.18      5.72 o
  -6   2  23      154.25      153.92      5.63 o
  -4   2  23      218.79      253.62      6.39 o
  -2   2  23      358.16      319.62      6.96 o
   0   2  23       97.25      111.99      5.28 o
   2   2  23        1.53        4.36      4.87 o
   4   2  23        9.10        7.43      4.63 o
  -5   3  23      112.66       99.18      4.72 o
  -3   3  23        3.15        3.81      4.93 o
  -1   3  23      138.27      129.71      4.57 o
   1   3  23      312.55      295.61      5.52 o
   3   3  23      102.38       96.47      5.10 o
   5   3  23       42.79       42.46      5.47 o
  -6   4  23        1.42        6.67     11.16 o
  -4   4  23       15.76       21.72      4.63 o
  -2   4  23       30.43       42.70      4.18 o
   0   4  23       12.56       16.55      4.33 o
   2   4  23       10.75        4.36      4.59 o
   4   4  23        0.52        3.04      4.98 o
  -3   5  23       34.26       39.81      5.13 o
  -1   5  23       97.66      119.38      6.03 o
   1   5  23       11.24        7.67      4.55 o
   3   5  23      162.61      147.65      5.38 o
  -2   6  23       76.90       87.90      7.31 o
   0   6  23       81.23       80.09      5.72 o
  -4   0  24      433.00      356.95      6.84 o
  -2   0  24      138.20      141.08      6.49 o
   0   0  24        7.34        5.58      6.02 o
   2   0  24       41.03       41.83      6.79 o
   4   0  24        3.54        4.01      8.29 o
  -5   1  24      308.60      301.58     11.04 o
  -3   1  24       90.09       77.20      4.95 o
  -1   1  24        7.65       16.34      4.18 o
   1   1  24       10.18       21.22      4.77 o
   3   1  24        6.96        7.52      4.96 o
  -4   2  24      111.12      127.20      4.67 o
  -2   2  24       39.15       49.14      5.31 o
   0   2  24       98.55       84.61      5.17 o
   2   2  24      233.80      213.71      7.26 o
  -3   3  24       30.15       29.61      5.26 o
  -1   3  24        2.97        9.45      4.85 o
   1   3  24       27.15       34.43      5.92 o
  -2   4  24      111.02      115.98      5.52 o
   0   4  24      405.59      379.71     12.39 o
 
